# Supplementary material for: High-Resolution Assembly of the Human Y Chromosome Identifies a Vast Landscape of Inverted Repeats Associated with Structural and Functional Genomic Features
Source: Int J Mol Sci. 2025 Oct 20;26(20):10180. doi: 10.3390/ijms262010180 (PMC12563786; doi:10.3390/ijms262010180)
Supplement: Supplementary file 1 [file ijms-26-10180-s001.zip]

Archive with 8 entries (8 files):
- ijms-3884539-supplementary/Supplementary Material_08.zip
- ijms-3884539-supplementary/Supplementary_Material_01.txt
- ijms-3884539-supplementary/Supplementary_Material_02.txt
- ijms-3884539-supplementary/Supplementary_Material_03.xlsx
- ijms-3884539-supplementary/Supplementary_Material_04.xlsx
- ijms-3884539-supplementary/Supplementary_Material_05.pdf
- ijms-3884539-supplementary/Supplementary_Material_06.xlsx
- ijms-3884539-supplementary/Supplementary_Material_07.xlsx
