# Supplementary material for: High-Resolution Assembly of the Human Y Chromosome Identifies a Vast Landscape of Inverted Repeats Associated with Structural and Functional Genomic Features
Source: Int J Mol Sci. 2025 Oct 20;26(20):10180. doi: 10.3390/ijms262010180 (PMC12563786; doi:10.3390/ijms262010180)
Supplement: Supplementary file 1 [file ijms-26-10180-s001.zip › ijms-3884539-supplementary/Supplementary_Material_01.txt]

Signature	Position	Length	Spacer length	Mismatch count	Sequence	Spacer	Opposite
7-5-1	10039	7	5	1	CTGAAAG	TGGAC	CTATCAG
6-1-1	10090	6	1	1	AAGCAG	A	CTGCCT
6-1-1	10097	6	1	1	CTGCCT	G	AGCCAG
6-4-1	10110	6	4	1	CAGTGG	CAAC	CCAATG
6-1-1	10117	6	1	1	AACCCA	A	TGGGGT
6-0-1	10118	6	0	1	ACCCAA		TGGGGT
6-2-1	10122	6	2	1	AATGGG	GT	CCCTTT
7-1-1	10134	7	1	1	TTCCATA	C	TGTGGAA
7-7-1	10143	7	7	1	GTGGAAG	CTTCGTT	CTTTCAC
6-2-1	10169	6	2	1	GCAATA	AA	TCTTGC
6-8-1	10205	6	8	1	CACTGC	CTTTATGA	GCTGTG
7-3-1	10219	7	3	1	GCTGTGA	CAC	TCACCGC
7-3-1	10304	7	3	1	CATCTGA	ACA	TCAGAAG
7-4-1	10378	7	4	1	GTCTTCA	TTCT	TGAAGTC
6-4-1	10461	6	4	1	CTGGTT	GATA	ACCCAG
7-3-1	10472	7	3	1	CCCAGTT	CCC	ATCTGGG
6-9-1	10478	6	9	1	TCCCAT	CTGGGATTT	AGGGGA
7-3-1	10514	7	3	1	AAATGAG	CTC	CTCATCT
8-10-1	10539	8	10	1	GTTCCCCT	GTGGGGATTT	AGGGGACC
6-2-1	10583	6	2	1	GAGCCC	CT	GGACTC
6-5-1	10603	6	5	1	AGTTCC	CTTCT	GGAATT
6-2-1	10631	6	2	1	GGACAG	CC	CTGTAC
6-0-1	10644	6	0	1	CATGAG		CTCCTG
6-5-1	10720	6	5	1	TCTATG	GGCCA	CACAGA
6-6-1	10764	6	6	1	GGGACT	TCAAAG	AGTGCC
6-4-1	10770	6	4	1	TCAAAG	AGTG	CCTTGA
6-3-1	10850	6	3	1	TGCAAA	CAC	TTTGTA
6-3-1	10922	6	3	1	CCAGTC	CCC	GACAGG
6-3-1	10933	6	3	1	CAGGAG	CCC	CTTCTG
6-7-1	10934	6	7	1	AGGAGC	CCCTTCT	GCACCT
7-5-1	11037	7	5	1	TGGTCTG	GTCAT	CAGGCCA
6-4-1	11041	6	4	1	CTGGTC	ATCA	GGCCAG
7-5-1	11111	7	5	1	GTGGTTG	GTTTA	CCACCAC
6-2-1	11114	6	2	1	GTTGGT	TT	ACCACC
7-9-1	11117	7	9	1	GGTTTAC	CACCACCAT	GGAAACC
6-6-1	11120	6	6	1	TTACCA	CCACCA	TGGAAA
9-5-1	11126	9	5	1	CCACCATGG	AAACC	CCAGGGTGG
6-3-1	11159	6	3	1	TCAGGT	TGG	AGCTGA
7-2-1	11182	7	2	1	GGGAATG	AG	CTTTCCC
6-9-1	11195	6	9	1	CCCCAG	CTATGGCTT	CTTGGG
6-2-1	11214	6	2	1	GGGCCC	CT	GTGCCC
6-3-1	11231	6	3	1	GCTGTG	TCT	CCCAGC
6-8-1	11244	6	8	1	GCATCG	GGTCCCCA	CCATGC
6-4-1	11285	6	4	1	TGCCGC	GATG	GCTGCA
6-1-1	11310	6	1	1	GGGGCC	T	GGGCCC
8-0-1	11312	8	0	1	GGCCTGGG		CCCAGGGC
6-3-1	11323	6	3	1	AGGGCT	GGG	AGTCCT
6-5-1	11395	6	5	1	ATTCTG	TCGTT	CAGAGT
6-9-1	11497	6	9	1	TTAAAT	AGGTAACAA	ATTTCA
8-2-1	11513	8	2	1	TTTCATCA	TT	TGAAGAAA
6-7-1	11553	6	7	1	TCTTAA	GTCTCCT	TTAAAA
7-2-1	11561	7	2	1	CTCCTTT	AA	AAAGTAG
6-3-1	11582	6	3	1	TTCATC	CCT	GAAGAA
8-9-1	11590	8	9	1	TGAAGAAG	CATCTTGGC	CTTTTTCA
6-0-1	11592	6	0	1	AAGAAG		CATCTT
6-1-1	11616	6	1	1	GTACTC	A	GAGTGC
6-0-1	11656	6	0	1	TTATGT		ACCTAA
6-7-1	11659	6	7	1	TGTACC	TAACAGC	GTTACA
8-5-1	11676	8	5	1	CAGGGTGT	AGATA	ACACACTG
8-10-1	11692	8	10	1	CACTGGAA	AACCTGGTCG	TTACAGTG
6-8-1	11717	6	8	1	GGACAT	ATTCCAGG	AAGTCC
6-2-1	11726	6	2	1	CCAGGA	AG	TCCTTG
6-5-1	11727	6	5	1	CAGGAA	GTCCT	TGCCTG
7-5-1	11867	7	5	1	TTCTTTC	CACCT	GAAAGGA
6-3-1	11880	6	3	1	AAAGGA	CTC	TCCCTT
6-6-1	11887	6	6	1	TCTCCC	TTAACT	GAGAGA
7-10-1	12013	7	10	1	ACTGTGG	CGAGCTACAT	CCGCAGT
6-2-1	12015	6	2	1	TGTGGC	GA	GCTACA
7-3-1	12079	7	3	1	CTATCAC	CTT	GTAATAG
6-9-1	12113	6	9	1	CTGGAA	CTGTTTACT	TTCCTG
7-6-1	12120	7	6	1	TGTTTAC	TTTCCT	GTAACCA
7-0-1	12165	7	0	1	TTTACTT		ATGTAAA
6-4-1	12174	6	4	1	GTAAAA	TTCT	TTTAAC
6-8-1	12206	6	8	1	TTTCTA	AACAAAAG	TATAAA
6-6-1	12235	6	6	1	AGCCCC	TTCTTT	GGGACT
6-8-1	12297	6	8	1	AGGAGA	CCGCCACT	TCTGCT
7-8-1	12426	7	8	1	AGCACCA	CCCGGCAC	TGGTGGT
8-3-1	12429	8	3	1	ACCACCCG	GCA	CTGGTGGT
7-7-1	12451	7	7	1	AATAATA	ATAATAA	TAATATT
8-4-1	12453	8	4	1	TAATAATA	ATAA	TAATATTA
8-1-1	12456	8	1	1	TAATAATA	A	TAATATTA
7-0-1	12459	7	0	1	TAATAAT		AATATTA
7-1-1	12499	7	1	1	TCTGTAA	A	TTCCAGA
6-1-1	12510	6	1	1	CAGACA	C	TGTATG
6-10-1	12523	6	10	1	AGGAAG	CCCTGCAAAA	CTTTCT
6-5-1	12534	6	5	1	CAAAAC	TTTCT	GTTCTG
7-6-1	12733	7	6	1	AAAACTC	AACCTG	GAATTTT
7-3-1	12742	7	3	1	CCTGGAA	TTT	TCCCAGG
6-7-1	13057	6	7	1	GCAGTG	GCATGAT	CACAGC
9-1-1	13083	9	1	1	AGCCTCGGA	C	TCCCAGGCT
7-8-1	13114	7	8	1	CCTCCTC	AGCCTCCA	GAGTAGG
6-9-1	13136	6	9	1	TGGGAC	TACAGGAGT	GTGCCA
6-0-1	13151	6	0	1	GTGCCA		TCGCAC
6-3-1	13192	6	3	1	GAGATG	AGG	CCTCTC
6-0-1	13214	6	0	1	TCCAGG		CTTGGA
11-3-1	13236	11	3	1	GAAATTCAAGA	GGA	TCTTGAAGTTC
6-1-1	13248	6	1	1	GATCTT	G	AAGTTC
6-10-1	13303	6	10	1	ATTCTG	CCCCACCTGT	CAGGAT
7-5-1	13412	7	5	1	TGCTCCA	CCCTC	TGGACCA
8-1-1	13419	8	1	1	CCCTCTGG	A	CCACAGGG
8-10-1	13431	8	10	1	CAGGGAGG	CCCCATGCTC	CATCCCTG
6-8-1	13432	6	8	1	AGGGAG	GCCCCATG	CTCCAT
6-8-1	13473	6	8	1	CCCCTG	CTCCTCCC	CACGGG
6-8-1	13510	6	8	1	TGTTCC	TGTCCTCC	GGACCA
6-6-1	13571	6	6	1	GCTCCT	CCCCTC	AGGATC
7-6-1	13602	7	6	1	CGCTCCT	CCCATC	AGGACCG
7-6-1	13636	7	6	1	TGCTCCT	CCCCAC	AGGACCA
6-6-1	13669	6	6	1	GCTCCT	CCCCTA	AGGACC
6-5-1	13710	6	5	1	CTCGGG	ACCAC	CCCCAG
6-6-1	13733	6	6	1	GCTCCT	CCCCTC	AGGACC
6-8-1	13765	6	8	1	TGTTCC	TGTCCTCC	GGACCA
6-5-1	13835	6	5	1	CTCGGG	ACCAC	CCCCAG
6-8-1	14023	6	8	1	TGCTCC	TGTCCTCC	GGACCA
6-6-1	14037	6	6	1	GGACCA	CGCGAC	TGCTCC
7-9-1	14062	7	9	1	AGCGCCA	CCCCCAGAC	TGCCGCT
6-4-1	14116	6	4	1	ACCCGG	AGTG	CGGGGT
6-1-1	14117	6	1	1	CCCGGA	G	TGCGGG
6-1-1	14268	6	1	1	ACTGAC	G	GACAGT
6-7-1	14298	6	7	1	TTTATC	AGAGGGC	GACAAA
6-10-1	14455	6	10	1	AGCCGA	GATTAGCGGG	TGGGCT
6-5-1	14467	6	5	1	CGGGTG	GGCTG	CAGCCG
6-7-1	14473	6	7	1	GGCTGC	AGCCGGG	GCAGTC
6-2-1	14487	6	2	1	CAGTCG	CC	CGAATG
6-8-1	14517	6	8	1	GTTAGC	GAGAGGAT	GCGAAC
6-5-1	14538	6	5	1	GCGGCC	AGCCG	GGCAGC
6-6-1	14589	6	6	1	CCGCCT	GCACTG	AGGCAG
7-10-1	14590	7	10	1	CGCCTGC	ACTGAGGCAG	GCATGCG
6-0-1	14604	6	0	1	CAGGCA		TGCGTG
6-2-1	14615	6	2	1	GGCACC	GA	GGTGAC
6-7-1	14635	6	7	1	GGGAGG	TGCACCG	CCGCCC
7-0-1	14636	7	0	1	GGAGGTG		CACCGCC
6-7-1	14644	6	7	1	ACCGCC	GCCCCCT	GGCAGT
6-0-1	14707	6	0	1	CTCGGC		GCCCAG
6-6-1	14710	6	6	1	GGCGCC	CAGCCT	GGCCCC
6-1-1	14713	6	1	1	GCCCAG	C	CTGGCC
6-0-1	14753	6	0	1	GCGCCC		GGGCCC
6-6-1	14832	6	6	1	CAGCCC	AGTGGA	GGGCGG
7-9-1	14877	7	9	1	TCCACTC	ATGGCCGGG	GAGGGGA
6-2-1	14944	6	2	1	GTGGAG	GG	CTGCAC
6-4-1	15054	6	4	1	CGAGTC	CCAT	GACTGG
7-7-1	15055	7	7	1	GAGTCCC	ATGACTG	GGGACCC
7-5-1	15101	7	5	1	ATTGCCT	CCCAA	AGGCCAT
6-9-1	15117	6	9	1	CATATC	TCCAATCAG	GACATG
6-5-1	15120	6	5	1	ATCTCC	AATCA	GGACAT
6-5-1	15162	6	5	1	CATGGC	TGGGC	GCGATG
7-5-1	15208	7	5	1	GACGGAG	TCTCG	CTCTGTC
6-10-1	15302	6	10	1	CTCAGC	CTCCTGAGTA	GCTGGG
6-10-1	15419	6	10	1	TCTCGA	TCTCCTGACC	TCGTGA
6-8-1	15423	6	8	1	GATCTC	CTGACCTC	GTGATC
6-6-1	15436	6	6	1	CGTGAT	CCACCC	ATCTCG
7-0-1	15540	7	0	1	CAGGCGA		TCACCTG
6-1-1	15547	6	1	1	TCACCT	G	AGGTCA
7-2-1	15548	7	2	1	CACCTGA	GG	TCAGGAG
6-1-1	15569	6	1	1	GACCAG	C	CTGGCC
6-3-1	15585	6	3	1	ATGGTG	AAA	CCCCAT
7-7-1	15671	7	7	1	GAAGGAG	ACCACCA	CTCCTCC
7-9-1	15790	7	9	1	AAGATAA	ATAGCTAGA	TGATCTT
6-1-1	15801	6	1	1	CTAGAT	G	ATCTTG
7-8-1	15816	7	8	1	AGCACCA	CCCGACCC	TGGTGGT
8-3-1	15819	8	3	1	ACCACCCG	ACC	CTGGTGGT
7-7-1	15841	7	7	1	AATAATA	ATAATAA	TAATATT
8-4-1	15843	8	4	1	TAATAATA	ATAA	TAATATTA
8-1-1	15846	8	1	1	TAATAATA	A	TAATATTA
7-0-1	15849	7	0	1	TAATAAT		AATATTA
7-1-1	15889	7	1	1	TCTGTAA	A	TTCCAGA
6-1-1	15900	6	1	1	CAGACA	C	TGTATG
6-10-1	15913	6	10	1	AGGAAG	CCCTGCAAAA	CTTTCT
6-5-1	15924	6	5	1	CAAAAC	TTTCT	GTTCTG
6-3-1	16018	6	3	1	AGAGTT	GTA	AACCCT
6-4-1	16022	6	4	1	TTGTAA	ACCC	TTAAAA
8-10-1	16074	8	10	1	CAGGCGCA	AGTGTGCCGA	TGCTCCTG
6-2-1	16076	6	2	1	GGCGCA	AG	TGTGCC
6-9-1	16084	6	9	1	TGTGCC	GATGCTCCT	GGCAGA
6-7-1	16149	6	7	1	TGCGGC	TTGTCCT	GCCACA
6-3-1	16160	6	3	1	CTGCCA	CAA	TGCCAG
6-5-1	16327	6	5	1	AATCTG	GAGAA	CACATT
7-3-1	16439	7	3	1	CCTGGAA	TTT	TCCCAGG
6-10-1	16595	6	10	1	GGGTGG	GAGCTGGGGG	CCACAC
8-7-1	16601	8	7	1	GAGCTGGG	GGCCACA	CACAGCTC
6-7-1	16737	6	7	1	GCAGTG	GCATGAT	CACAGC
6-4-1	16777	6	4	1	AAGCTC	AAGC	GATCTT
6-9-1	16816	6	9	1	TGGGAC	TACAGGAGT	GTGCCA
6-0-1	16831	6	0	1	GTGCCA		TCGCAC
6-0-1	16894	6	0	1	TCCAGG		CTTGGA
7-3-1	16920	7	3	1	TTCAAGA	GGA	TCTGGAA
6-6-1	16959	6	6	1	CCTTTC	TAAGAT	GAAATG
6-9-1	16967	6	9	1	AGATGA	AATGTAGAA	TCCTCT
6-5-1	17000	6	5	1	ATACCT	TTTCC	AGCTAT
7-5-1	17055	7	5	1	GCAAAGA	ACGGA	TCTATGC
7-1-1	17092	7	1	1	GAACTCA	C	TGAGATC
7-1-1	17115	7	1	1	AATTTTT	T	AAAATTT
7-6-1	17182	7	6	1	GGCAGCT	ACTGGG	ACCTGCC
6-4-1	17196	6	4	1	CCTGCC	ACTG	GCCAGG
6-6-1	17232	6	6	1	CCATTC	TCCTAT	GGATGG
7-1-1	17245	7	1	1	GATGGGT	C	ACACATC
9-2-1	17282	9	2	1	CCTGCTCCC	TT	GGGACCAGG
6-9-1	17452	6	9	1	CACCCT	CCGAACCAC	AGGGAG
6-8-1	17573	6	8	1	CCCCAG	CTCCTCCC	CTCGGG
6-4-1	17587	6	4	1	CTCGGG	ACCA	CCCCAG
6-5-1	17618	6	5	1	CTCGGG	ACCAC	CCCCAG
6-4-1	17650	6	4	1	CTCGGG	ACCA	CCCCAG
6-4-1	17681	6	4	1	CTCGGG	ACCA	CCCCAG
7-6-1	17703	7	6	1	TGCTCCT	CCTCTT	AGGACCA
6-8-1	17765	6	8	1	CCCCAG	CTCCTCCC	CTCGGG
6-4-1	17779	6	4	1	CTCGGG	ACCA	CCCCAG
6-4-1	17810	6	4	1	CTCGGG	ACCA	CCCCAG
6-4-1	17841	6	4	1	CTCGGG	ACCA	CCCCAG
6-5-1	17872	6	5	1	CTCGGG	ACCAC	CCCCAG
7-6-1	17895	7	6	1	TGCTCCT	CCTCTT	AGGACCA
6-8-1	17957	6	8	1	CCCCAG	CTCCTCCC	CTCGGG
6-5-1	17971	6	5	1	CTCGGG	ACCAC	CCCCAG
7-6-1	17994	7	6	1	TGCTCCT	CCTCTT	AGGACCA
6-4-1	18035	6	4	1	CTCGGG	ACCA	CCCCAG
6-4-1	18066	6	4	1	CTCGGG	ACCA	CCCCAG
7-6-1	18119	7	6	1	TGCTCCT	CCTCTT	AGGACCA
6-8-1	18181	6	8	1	CCCCAG	CTCCTCCC	CTCGGG
6-4-1	18195	6	4	1	CTCGGG	ACCA	CCCCAG
6-4-1	18226	6	4	1	CTCGGG	ACCA	CCCCAG
6-4-1	18257	6	4	1	CTCGGG	ACCA	CCCCAG
6-5-1	18288	6	5	1	CTCGGG	ACCAC	CCCCAG
7-6-1	18311	7	6	1	TGCTCCT	CCTCTT	AGGACCA
6-8-1	18373	6	8	1	CCCCAG	CTCCTCCC	CTCGGG
6-4-1	18387	6	4	1	CTCGGG	ACCA	CCCCAG
6-4-1	18418	6	4	1	CTCGGG	ACCA	CCCCAG
6-4-1	18449	6	4	1	CTCGGG	ACCA	CCCCAG
6-5-1	18480	6	5	1	CTCGGG	ACCAC	CCCCAG
6-4-1	18513	6	4	1	CTCGGG	ACCA	CCCCAG
6-4-1	18544	6	4	1	CTCGGG	ACCA	CCCCAG
6-5-1	18575	6	5	1	CTCGGG	ACCAC	CCCCAG
7-6-1	18598	7	6	1	TGCTCCT	CCTCTT	AGGACCA
6-4-1	18704	6	4	1	CTCGGG	ACCA	CCCCAG
6-4-1	18735	6	4	1	CTCGGG	ACCA	CCCCAG
6-5-1	18918	6	5	1	CTCGGG	ATCAC	CTCGAG
6-2-1	19002	6	2	1	CCCTCC	CA	GGAGTG
7-10-1	19098	7	10	1	CTAAGGG	CAGGAAAAGT	CCCTGAG
6-3-1	19105	6	3	1	CAGGAA	AAG	TCCCTG
6-5-1	19110	6	5	1	AAAGTC	CCTGA	GGCTTT
6-4-1	19131	6	4	1	ACCCGG	AGTG	CGGGGT
6-1-1	19132	6	1	1	CCCGGA	G	TGCGGG
6-1-1	19283	6	1	1	ACTGAC	G	GACAGT
6-7-1	19313	6	7	1	TTTATC	AGAGGGC	GACAAA
6-10-1	19470	6	10	1	AGCCGA	GATTAGCGGG	TGGGCT
6-5-1	19482	6	5	1	CGGGTG	GGCTG	CAGCCG
6-7-1	19488	6	7	1	GGCTGC	AGCCGGG	GCAGTC
6-2-1	19502	6	2	1	CAGTCG	CC	CGAATG
6-8-1	19532	6	8	1	GTTAGC	GAGAGGAT	GCGAAC
6-5-1	19553	6	5	1	GCGGCC	AGCCG	GGCAGC
6-6-1	19604	6	6	1	CCGCCT	GCACTG	AGGCAG
6-1-1	19625	6	1	1	TGGGTG	G	CACCGA
6-2-1	19630	6	2	1	GGCACC	GA	GGTGAC
8-7-1	19648	8	7	1	GTGGGAGG	TGCACCG	CCGCCCAC
7-0-1	19651	7	0	1	GGAGGTG		CACCGCC
7-3-1	19670	7	3	1	CTCGCAG	GTT	CTGCGCG
6-0-1	19722	6	0	1	CTCGGC		GCCCAG
6-6-1	19725	6	6	1	GGCGCC	CAGCCT	GGCCCC
6-1-1	19728	6	1	1	GCCCAG	C	CTGGCC
6-0-1	19768	6	0	1	GCGCCC		GGGCCC
6-6-1	19793	6	6	1	GCGGCG	GAGGCT	CGCGGC
7-2-1	19806	7	2	1	GCGGCCC	CT	GGACCGC
7-5-1	19815	7	5	1	GGACCGC	AGACC	GCGTTCC
6-0-1	19838	6	0	1	GCCCGG		CCGAGC
7-4-1	19846	7	4	1	GAGCCCC	GAGT	GGGGCCC
6-3-1	19852	6	3	1	CGAGTG	GGG	CCCTCG
8-7-1	19860	8	7	1	GCCCTCGC	GCGGACT	GAGAGGGC
6-7-1	19896	6	7	1	CGGGGT	CCTGCCC	AGCCCG
6-5-1	19912	6	5	1	CCGCAT	CGCGC	ATGCTG
6-3-1	19918	6	3	1	CGCGCA	TGC	TGCTCG
6-2-1	19973	6	2	1	GCCCAG	CC	CCGGGC
7-1-1	19975	7	1	1	CCAGCCC	C	GGGCGGG
7-10-1	19979	7	10	1	CCCCGGG	CGGGAGCCGA	CCTGGGG
6-3-1	19983	6	3	1	GGGCGG	GAG	CCGACC
6-4-1	20000	6	4	1	GGGGAC	GCGG	GACCCC
6-4-1	20005	6	4	1	CGCGGG	ACCC	CGCGCG
6-5-1	20014	6	5	1	CCGCGC	GAGCT	GCTCGG
6-7-1	20052	6	7	1	GGGCGG	GGCGGGG	CCGGCC
6-6-1	20053	6	6	1	GGCGGG	GCGGGG	CCGGCC
6-2-1	20057	6	2	1	GGGCGG	GG	CCGGCC
6-1-1	20058	6	1	1	GGCGGG	G	CCGGCC
7-0-1	20060	7	0	1	CGGGGCC		GGCCGCG
7-4-1	20061	7	4	1	GGGGCCG	GCCG	CGGCGCC
6-1-1	20067	6	1	1	GGCCGC	G	GCGCCC
6-10-1	20116	6	10	1	CTAAGA	CACTTTTTCT	TCTTTG
6-3-1	20118	6	3	1	AAGACA	CTT	TTTCTT
6-1-1	20152	6	1	1	AAACAC	G	GAGTTT
6-1-1	20160	6	1	1	AGTTTG	C	CATACT
6-10-1	20186	6	10	1	GCGCAG	GTCGGTGGGA	CTGAGC
6-8-1	20204	6	8	1	GAGCAC	ATCGCGTG	GTGCGC
7-8-1	20204	7	8	1	GAGCACA	TCGCGTGG	TGCGCTC
7-5-1	20215	7	5	1	GTGGTGC	GCTCG	GCGCCAC
6-3-1	20242	6	3	1	TGCAGA	ACG	TTTGCA
6-3-1	20255	6	3	1	CACCTT	TCC	AAGCTG
6-10-1	20266	6	10	1	GCTGAA	CAGCTCTCCT	TTCCGC
6-1-1	20354	6	1	1	GTCCCC	T	GGGTAC
8-5-1	20363	8	5	1	GTACTGAG	ATCTC	CTCGGTAC
6-2-1	20392	6	2	1	CCTCGG	TG	CTGAGG
6-3-1	20400	6	3	1	CTGAGG	TCG	CCTCGG
8-9-1	20402	8	9	1	GAGGTCGC	CTCGGTGCT	GAGACCTC
8-9-1	20419	8	9	1	GAGACCTC	CTAGGTATT	GAGGTCGC
6-3-1	20420	6	3	1	AGACCT	CCT	AGGTAT
7-0-1	20443	7	0	1	CCTCGGT		ACTGAGG
7-3-1	20450	7	3	1	ACTGAGG	TTG	CCTCGGT
6-2-1	20460	6	2	1	CCTCGG	TG	CTGAGG
8-9-1	20470	8	9	1	GAGGTCGC	CACGGTGCT	GAGACCTC
9-7-1	20504	9	7	1	GAGGTCTCC	TAGGCAC	GGAGATCTC
8-9-1	20521	8	9	1	GAGATCTC	CTATGTACA	GAGACCTC
6-0-1	20529	6	0	1	CTATGT		ACAGAG
7-7-1	20533	7	7	1	GTACAGA	GACCTCG	TCGGTAC
8-9-1	20538	8	9	1	GAGACCTC	GTCGGTACT	GAGGTCGC
7-9-1	20556	7	9	1	AGGTCGC	CTAGGTACT	GAGACCT
6-9-1	20586	6	9	1	CCTGAG	GTCTAGGTA	CTGAGG
6-8-1	20590	6	8	1	AGGTCT	AGGTACTG	AGGCCT
6-1-1	20630	6	1	1	ACTACT	C	AGTGGT
6-4-1	20657	6	4	1	ACCTTC	CTCT	GAGGGT
9-7-1	20762	9	7	1	GAAGACACT	TGGAGCC	AGTGTCATC
6-4-1	20830	6	4	1	TTCTCT	TTGC	AGAGCA
7-3-1	20895	7	3	1	TGGTTTG	TTC	CAATCCA
6-8-1	20926	6	8	1	TGGCCC	TCCCACAT	GGGTCA
6-4-1	20974	6	4	1	TTCCTC	GGCA	GAAGAA
6-5-1	20992	6	5	1	GGGACA	GTAAA	TGTACC
6-1-1	21064	6	1	1	GAAAAT	T	ATCTTC
6-9-1	21077	6	9	1	CCACAG	ACCTGGAGG	CTGAGG
7-8-1	21080	7	8	1	CAGACCT	GGAGGCTG	AGGTCCG
6-4-1	21142	6	4	1	CGGCTT	GCGG	ACGCCG
6-10-1	21148	6	10	1	GCGGAC	GCCGTCTGGT	GTACGC
6-1-1	21149	6	1	1	CGGACG	C	CGTCTG
6-3-1	21244	6	3	1	ACAGCA	GGT	TGCTTT
7-10-1	21248	7	10	1	CAGGTTG	CTTTAGGGCC	CACCCTG
6-4-1	21257	6	4	1	TTAGGG	CCCA	CCCTGA
7-9-1	21275	7	9	1	GCCTCGT	TCTAATACT	ATGAGGC
6-1-1	21283	6	1	1	CTAATA	C	TATGAG
6-1-1	21349	6	1	1	TCCGAG	A	CTGGGA
6-4-1	21382	6	4	1	GAACCC	ACCC	GGTTTC
6-1-1	21458	6	1	1	TGGTTC	T	GATCCA
6-1-1	21464	6	1	1	TGATCC	A	GGATGA
8-7-1	21510	8	7	1	GAATGCCT	GATACGA	AGGAATTC
6-0-1	21524	6	0	1	AAGGAA		TTCTTT
6-4-1	21557	6	4	1	GTAACT	GTGA	AGTTGC
6-6-1	21596	6	6	1	GGCGCG	GTGGCT	CACGCC
6-4-1	21627	6	4	1	CTTTGG	GAGG	CCAAGG
6-8-1	21649	6	8	1	GATCAC	GAGGTCAG	GAGATC
7-8-1	21728	7	8	1	CGGGCGC	GGTGGCGG	GCGCCTG
6-10-1	21754	6	10	1	CCCAGC	TACTCAGGAG	GCTGAG
6-6-1	21823	6	6	1	GATTGC	GCCACT	GCACTC
6-0-1	21901	6	0	1	TGAAAA		TTCTCA
7-2-1	21930	7	2	1	TCTCGCC	AA	GGCGACA
6-5-1	22024	6	5	1	CTCTGG	CCTAT	CCAAAG
8-6-1	22025	8	6	1	TCTGGCCT	ATCCAA	AGCCCAGA
7-9-1	22029	7	9	1	GCCTATC	CAAAGCCCA	GATAAGC
6-0-1	22086	6	0	1	AACTTC		GAGGTT
6-2-1	22103	6	2	1	TTTCTG	CA	CAGGAA
6-7-1	22151	6	7	1	AAATAA	CTGCAGA	TTATAT
6-2-1	22215	6	2	1	CAACTG	AA	CAATTG
6-4-1	22242	6	4	1	CTGATT	GAAA	AATGAG
6-7-1	22274	6	7	1	ATATTT	CTCCAGA	AAAGAT
7-7-1	22275	7	7	1	TATTTCT	CCAGAAA	AGATATA
6-4-1	22470	6	4	1	ATGGTG	TGGC	CACCGT
6-1-1	22608	6	1	1	GACCAG	C	CTGGCC
6-4-1	22688	6	4	1	TCCCAG	CTAC	CCGGGA
6-10-1	22689	6	10	1	CCCAGC	TACCCGGGAG	GCTGAG
6-7-1	22727	6	7	1	AACCCC	GGAGGCA	GAGGTT
6-10-1	22827	6	10	1	AGCAAA	CACAAAATAA	TTAGCT
6-0-1	22841	6	0	1	AATTAG		CTAAGT
6-9-1	22892	6	9	1	TAAGGC	AGGAGAAGC	GCCTGA
6-3-1	22897	6	3	1	CAGGAG	AAG	CGCCTG
6-3-1	22906	6	3	1	CGCCTG	AAC	CAGGAG
6-8-1	22950	6	8	1	CCGCAC	TCCACCCT	GGGCGG
6-1-1	22957	6	1	1	CCACCC	T	GGGCGG
6-1-1	22962	6	1	1	CTGGGC	G	GCACAG
7-9-1	23021	7	9	1	AAATCAC	TTGGGTGTG	GTGATGT
6-2-1	23105	6	2	1	CAAGGC	CA	GCCTGG
6-1-1	23108	6	1	1	GGCCAG	C	CTGGGC
6-3-1	23185	6	3	1	AGCAAT	CAC	ATTACT
6-6-1	23208	6	6	1	TAAATC	CAAAAA	GATTGA
6-2-1	23252	6	2	1	ACAACC	GT	GGTCGT
6-3-1	23312	6	3	1	CATGAT	CGC	ATTATG
7-10-1	23331	7	10	1	GACACCA	CCACTTCTCC	TGTTGTC
6-5-1	23468	6	5	1	GTGCCA	CCACC	TGGCCC
7-1-1	23475	7	1	1	CACCTGG	C	CCTGGTG
6-3-1	23488	6	3	1	TGATTA	AAA	TAATAA
6-9-1	23491	6	9	1	TTAAAA	TAATAATAG	TATTAA
7-1-1	23495	7	1	1	AATAATA	A	TAGTATT
7-0-1	23497	7	0	1	TAATAAT		AGTATTA
7-1-1	23537	7	1	1	TCTGTAA	A	TTCCAGA
6-1-1	23548	6	1	1	CAGACA	T	TGTATG
6-10-1	23551	6	10	1	ACATTG	TATGAGAAAG	CACTGT
6-10-1	23561	6	10	1	AGAAAG	CACTGTAAAA	CTTTTT
6-6-1	23593	6	6	1	GGCGCG	GTGGCT	CACGCC
6-2-1	23648	6	2	1	TCATGA	GG	TCAGGA
6-2-1	23744	6	2	1	GTGGCT	CC	AGCCTC
6-8-1	23791	6	8	1	GATCAC	AAGGTCAG	GAGATC
6-10-1	23797	6	10	1	AAGGTC	AGGAGATCGA	GACCAT
7-5-1	23816	7	5	1	CATCCTG	GTTAA	CATGATG
7-8-1	23870	7	8	1	CGGGCGC	GGTGGCGG	GCGCCTG
7-6-1	23888	7	6	1	CCTGTAG	TCCCAG	CTACTGG
6-10-1	23896	6	10	1	CCCAGC	TACTGGGGAG	GCTGAG
7-1-1	23956	7	1	1	GTGAGCT	G	AGATCAC
8-9-1	24020	8	9	1	AATAAAAA	AATAAAAAC	TTTTTGTT
7-7-1	24023	7	7	1	AAAAAAA	TAAAAAC	TTTTTGT
6-8-1	24024	6	8	1	AAAAAA	TAAAAACT	TTTTGT
7-4-1	24024	7	4	1	AAAAAAT	AAAA	ACTTTTT
8-1-1	24028	8	1	1	AATAAAAA	C	TTTTTGTT
6-2-1	24122	6	2	1	CTTAGA	GT	TCTTAG
12-2-1	24129	12	2	1	TTCTTAGCCCTT	AA	AAGGGCTAGGAA
6-0-1	24182	6	0	1	AGACAC		GAGTCT
7-9-1	24213	7	9	1	TAAAAAA	ACCTCTTCC	TTCTTTA
6-8-1	24215	6	8	1	AAAAAA	CCTCTTCC	TTCTTT
7-10-1	24247	7	10	1	GAGGAGT	TTTGACTGTG	ACTCATC
7-7-1	24259	7	7	1	CTGTGAC	TCATCCT	GTTACAG
9-1-1	24266	9	1	1	TCATCCTGT	T	ACAGCATGA
6-5-1	24274	6	5	1	TTACAG	CATGA	CTGGAA
6-5-1	24298	6	5	1	ATGTGG	TTCAT	CCATAT
8-6-1	24307	8	6	1	ATCCATAT	AATGAA	ATATGAAT
6-10-1	24363	6	10	1	ACCACA	TGGACTCACC	TGTTGT
6-3-1	24377	6	3	1	CCTGTT	GTT	AACAAG
7-0-1	24379	7	0	1	TGTTGTT		AACAAGA
6-9-1	24398	6	9	1	CAGACA	AAAAAGTGC	TGTGTG
6-0-1	24414	6	0	1	GTGTGA		TCCCAC
6-10-1	24487	6	10	1	GGGGCC	GGGGGAATGG	GGCACC
6-10-1	24491	6	10	1	CCGGGG	GAATGGGGCA	CCCTGG
6-3-1	24523	6	3	1	ACACAG	TTT	CTGTTT
7-3-1	24548	7	3	1	AGAAGTT	GTA	AACATCT
6-2-1	24551	6	2	1	AGTTGT	AA	ACATCT
8-7-1	24552	8	7	1	GTTGTAAA	CATCTGT	TATACAAC
6-0-1	24564	6	0	1	TGTTAT		ACAACA
7-1-1	24591	7	1	1	ACACTGC	T	GAAGTGT
6-10-1	24600	6	10	1	AAGTGT	ATCCTTAAAA	ATACTT
8-4-1	24608	8	4	1	CCTTAAAA	ATAC	TTTAAAGG
6-8-1	24686	6	8	1	GATCAC	GAGGTCAG	GAGATC
7-0-1	24712	7	0	1	GTCTTGG		CCAACAC
6-0-1	24783	6	0	1	CTGTGA		TCCCAG
6-10-1	24790	6	10	1	CCCAGC	TACTTGGGAG	GCTGAG
6-10-1	24959	6	10	1	CCATTA	AAAATAAAAA	TAAAGG
6-3-1	24987	6	3	1	GTGGTA	GCT	TACCCC
6-4-1	24993	6	4	1	GCTTAC	CCCT	GTAATC
6-2-1	25048	6	2	1	CTCAGA	AG	TGTGAG
6-1-1	25061	6	1	1	GACCAG	C	CTGGAC
7-1-1	25090	7	1	1	ATCTCTA	C	TAGAAAT
6-4-1	25098	6	4	1	TAGAAA	TTTT	TTTTTA
6-5-1	25167	6	5	1	AGGCAA	GAGGA	TTGCTT
6-7-1	25211	6	7	1	GCCATG	ATGGTAC	CATTGC
6-3-1	25246	6	3	1	CAGAGT	GAG	ACCCTG
6-3-1	25251	6	3	1	TGAGAC	CCT	GCCTCA
6-10-1	25276	6	10	1	AAAATT	AAATTAAGAA	AAATTT
6-10-1	25310	6	10	1	TAATGA	TATATTTCTT	TTATTA
6-9-1	25316	6	9	1	TATATT	TCTTTTATT	AATAAA
6-5-1	25320	6	5	1	TTTCTT	TTATT	AATAAA
8-0-1	25323	8	0	1	CTTTTATT		AATAAACG
6-10-1	25331	6	10	1	AATAAA	CGTGGGAACC	TTAATT
6-8-1	25344	6	8	1	ACCTTA	ATTTAACA	TAATGT
7-1-1	25352	7	1	1	TTAACAT	A	ATGTCAA
7-6-1	25357	7	6	1	ATAATGT	CAATAA	ACATGAT
7-0-1	25366	7	0	1	ATAAACA		TGATTAT
6-4-1	25368	6	4	1	AAACAT	GATT	ATGGTT
6-6-1	25433	6	6	1	GGTGTG	GTGGTG	CACGCC
6-4-1	25464	6	4	1	CTTTGG	GAGG	CCAAGG
6-2-1	25485	6	2	1	AGCTCA	CC	TGAGGT
7-10-1	25495	7	10	1	AGGTTGG	GAGTTCGAGA	CCAGCCT
6-10-1	25564	6	10	1	CAGGCG	TGGTGGCGCC	CACCTG
6-10-1	25590	6	10	1	CCCAGC	TACTTGGGAG	GCTGAG
6-7-1	25649	6	7	1	GGTGAG	CTGATAT	CACACC
6-2-1	25771	6	2	1	GGCCAC	CT	GGGGCC
6-1-1	25853	6	1	1	GTATTG	A	CAAAAC
6-7-1	25879	6	7	1	GGGGTC	CCTGCGA	GACTCC
6-1-1	25919	6	1	1	CCGTGC	G	GCACCG
6-2-1	25984	6	2	1	TCAGTG	GG	CTCTGA
6-0-1	26095	6	0	1	TGTAGG		CCAACA
6-7-1	26121	6	7	1	GGATAA	TATTTTT	TAATCC
7-2-1	26188	7	2	1	AGACTCC	TG	GGAGTGT
6-9-1	26293	6	9	1	GACTGT	GCAACCTTT	AGAGTC
6-1-1	26316	6	1	1	CATTGG	G	CCAAGG
7-7-1	26377	7	7	1	CATTGAG	CCTGGGT	CTCATTG
9-9-1	26412	9	9	1	GCAGACTGT	GCAACCTTT	AGAGTCTGC
8-9-1	26474	8	9	1	CAGACGGT	GCAACCTTT	ACAGTCTG
6-6-1	26527	6	6	1	GTAGAG	AGCCGA	CTGTAC
7-7-1	26537	7	7	1	GACTGTA	CAACCTT	TAGAGTC
7-1-1	26685	7	1	1	TGAGCCT	G	AGTCTCA
9-9-1	26717	9	9	1	GCAGACTGT	GCAACCATT	AGAGTCTGC
9-9-1	26778	9	9	1	GCAGACTGT	GCAACCTTT	AGAGTCTGC
9-9-1	26839	9	9	1	GCAGACTGT	GCAACCTTT	AGAGTCTGC
7-7-1	26865	7	7	1	CATTGGG	TCTAGGG	CCCACTG
6-1-1	26878	6	1	1	GCCCAC	T	GAGGGC
6-9-1	26903	6	9	1	GACTGT	GCAAACTTT	AGAGTC
6-9-1	26964	6	9	1	GACTGT	GCAACCTTT	AGAGTC
6-6-1	26980	6	6	1	GAGTCC	GAATTG	GGCCTC
8-8-1	26980	8	8	1	GAGTCCGA	ATTGGGCC	TCGGTCTC
7-9-1	26991	7	9	1	GGGCCTC	GGTCTCATT	GAGGACC
8-8-1	26994	8	8	1	CCTCGGTC	TCATTGAG	GACCGATG
9-9-1	27022	9	9	1	GCAGACTGT	GCAACCTTT	AGAGTCTGC
6-10-1	27062	6	10	1	CTCACT	GAGGACAAAT	AGAGAG
8-9-1	27267	8	9	1	CAGACTGT	GCAACCTTT	AGAGTCTG
9-9-1	27327	9	9	1	GCAGACTGT	GCAACCTTT	AGAGTCTGC
9-9-1	27388	9	9	1	GCAGACTGT	GCAACCTTT	AGAGTCTGC
7-1-1	27425	7	1	1	GGTCTCA	T	TGAGAGC
8-9-1	27511	8	9	1	CAGACTGT	GCAACCTTT	AGAGTCTG
6-9-1	27583	6	9	1	ACCATT	AGAGTCGGC	ACTGGT
9-9-1	27632	9	9	1	GCAGACTGT	GCAACCTTT	AGAGTCTGC
9-9-1	27693	9	9	1	GCAGACTGT	GCAACCTTT	AGAGTCTGC
9-9-1	27754	9	9	1	GCAGACTGT	GCAACCTCT	AGAGTCTGC
6-1-1	27813	6	1	1	GAGCAG	A	CTGCGC
7-1-1	27852	7	1	1	GGTCTCA	T	TGAGAGC
8-9-1	27938	8	9	1	CAGACTGT	GCAAACTTT	AGAGTCTG
8-4-1	27945	8	4	1	TGCAAACT	TTAG	AGTCTGCA
9-9-1	27998	9	9	1	GCAGACTGT	GCAACCTTT	AGAGTCTGC
6-8-1	28033	6	8	1	TAGGTC	TCATTGTG	GACCGA
9-9-1	28059	9	9	1	GCAGACTGT	GCAACCTTT	AGAGTCTGC
7-9-1	28150	7	9	1	GGGCCTC	GGTCTCATT	GAGGACC
9-9-1	28181	9	9	1	GCAGACTGT	GCAATCTTT	AGAGTCTGC
6-2-1	28183	6	2	1	AGACTG	TG	CAATCT
8-4-1	28250	8	4	1	TGCAACCT	TTAG	AGTTTGCA
9-9-1	28364	9	9	1	GCAGACTGT	GCAACCTTT	AGAGTCTGC
6-6-1	28402	6	6	1	GTCTCT	TTGAGG	ACAGAC
7-8-1	28403	7	8	1	TCTCTTT	GAGGACAG	ACAGAGA
7-8-1	28404	7	8	1	CTCTTTG	AGGACAGA	CAGAGAG
6-8-1	28414	6	8	1	ACAGAC	AGAGAGCA	GACTGT
9-9-1	28425	9	9	1	GCAGACTGT	GCAAACTTT	AGAGTCTGC
9-4-1	28432	9	4	1	GTGCAAACT	TTAG	AGTCTGCAC
6-2-1	28464	6	2	1	TGTCAT	TG	AGGACA
8-9-1	28487	8	9	1	CAGACTGT	GCAACCTTT	AGAGTCTG
9-9-1	28547	9	9	1	GCAGACTGT	GCAACCTTT	AGAGTCTGC
9-9-1	28608	9	9	1	GCAGACTAT	GCAACGTTT	AGAGTCTGC
6-9-1	28639	6	9	1	GGCCTG	GGTCTCATT	CAGGAC
7-9-1	28671	7	9	1	AGACTGT	GCAACCTTT	AGAGTCT
6-9-1	28733	6	9	1	GACTGT	GCAACCTTT	AGAGTC
9-9-1	28913	9	9	1	GCAGACTGT	GCAACCTTT	AGAGTCTGC
6-1-1	28939	6	1	1	CATTGG	G	CCTATG
7-10-1	28961	7	10	1	GGACAGT	TAGAGAGCAG	ACTGTGC
9-9-1	28974	9	9	1	GCAGACTGT	GCAAGCTTT	AGAGTCTGC
10-7-1	29096	10	7	1	GCAGACTGTA	GAAACTT	TATAGTCTGC
6-10-1	29102	6	10	1	TGTAGA	AACTTTATAG	TCTGCA
6-1-1	29104	6	1	1	TAGAAA	C	TTTATA
9-9-1	29157	9	9	1	GCAGACTGT	GCAAGCTTT	AGAGTCTGC
9-9-1	29218	9	9	1	GCAGACTGT	GCAAACTCT	AGAGTCTGC
10-0-1	29226	10	0	1	TGCAAACTCT		AGAGTCTGCA
8-9-1	29280	8	9	1	CAGACTAT	GCAACGTTT	AGAGTCTG
9-9-1	29340	9	9	1	GCAGACTGT	GCAACCTTT	AGAGTCTGC
7-1-1	29377	7	1	1	GGTCTCA	T	TGAGAGC
8-4-1	29409	8	4	1	TGCCAACT	TTAG	AGTCGGCA
6-9-1	29465	6	9	1	GACTGT	GCAACCTTT	AGAGTC
6-9-1	29535	6	9	1	ACCATT	AGAGTCGGC	ACTGGT
9-9-1	29584	9	9	1	GCAGACTGT	GCAACCTTT	AGAGTCTGC
8-9-1	29646	8	9	1	CAGACTGT	GCAACCTTT	AGAGTCTG
9-9-1	29706	9	9	1	GCAGACTGT	GCAACCTTT	AGAGTCTGC
7-1-1	29743	7	1	1	GGTCTCA	T	TGAGAGC
8-9-1	29829	8	9	1	CAGACTGT	TGAAACTTT	AGAGTCTG
7-9-1	29891	7	9	1	AGACTGT	GCAACCTTT	AGAGTCT
6-1-1	29904	6	1	1	TTTAGA	G	TCTACA
7-9-1	29952	7	9	1	AGACTGT	GCAACCTTT	AGAGTCT
6-6-1	29988	6	6	1	GTCTCT	TTGAGG	ACAGAC
7-8-1	29989	7	8	1	TCTCTTT	GAGGACAG	ACAGAGA
7-8-1	29990	7	8	1	CTCTTTG	AGGACAGA	CAGAGAG
9-4-1	30018	9	4	1	GTGCAAACT	TTAG	AGTCTGCAC
8-9-1	30073	8	9	1	CAGACTGT	GCAACCTTT	AGAGTCTG
9-9-1	30194	9	9	1	GCAGACTGT	GCAACGTTT	AGAGTCTGC
9-9-1	30255	9	9	1	GCAGACTAT	GCAACGTTT	AGAGTCTGC
6-9-1	30380	6	9	1	GACTGT	GCAACCTTT	AGAGTC
6-0-1	30496	6	0	1	AGAGCA		TGCTAT
9-9-1	30560	9	9	1	GCAGACTGT	GCAACCTTT	AGAGTCTGC
6-1-1	30586	6	1	1	CATTGG	G	CCTATG
7-10-1	30608	7	10	1	GGACAGT	TAGAGAGCAG	ACTGTGC
9-9-1	30621	9	9	1	GCAGACTGT	GCAACCTTT	AGAGTCTGC
9-8-1	30658	9	8	1	GGTCTCATT	GAGGACAG	AAAGAGACC
6-0-1	30686	6	0	1	AGTGTG		CAAACT
8-4-1	30690	8	4	1	TGCAAACT	TTAG	AGTCTGCA
10-7-1	30743	10	7	1	GCAGACTGTA	GAACCTT	TATAGTCTGC
6-10-1	30749	6	10	1	TGTAGA	ACCTTTATAG	TCTGCA
9-9-1	30804	9	9	1	GCAGACTGT	GCAAGCTTT	AGAGTCTGC
6-1-1	30863	6	1	1	GAACAG	A	CTGTGC
8-9-1	30866	8	9	1	CAGACTGT	GCAACCTTT	AGAGTCTG
9-9-1	30926	9	9	1	GCAGACTGT	GCAAACTTT	AGAGTCTGC
8-4-1	30934	8	4	1	TGCAAACT	TTAG	AGTCTGCA
7-1-1	30963	7	1	1	GGTCTCA	T	TGAGAGC
8-9-1	31049	8	9	1	CAGACTGT	GCAAACTTT	AGAGTCTG
8-4-1	31056	8	4	1	TGCAAACT	TTAG	AGTCTGCA
9-9-1	31109	9	9	1	GCAGACTGT	GCAACCTTT	AGAGTCTGC
9-9-1	31170	9	9	1	GCAGACTTT	GCAAACTTT	AGAGTCTGC
6-0-1	31174	6	0	1	ACTTTG		CAAACT
8-4-1	31178	8	4	1	TGCAAACT	TTAG	AGTCTGCA
8-4-1	31239	8	4	1	TGCAAACT	TTAG	AGTCTGCA
6-4-1	31270	6	4	1	TCTCAC	TGAG	GAGAGA
6-10-1	31271	6	10	1	CTCACT	GAGGAGAGAT	AGAGAG
10-7-1	31292	10	7	1	GCAGACTTTG	CAAACTT	CAGAGTCTGC
6-0-1	31296	6	0	1	ACTTTG		CAAACT
8-4-1	31300	8	4	1	TGCAAACT	TCAG	AGTCTGCA
6-1-1	31307	6	1	1	TTCAGA	G	TCTGCA
6-10-1	31332	6	10	1	CTCACT	GAGGACTGAT	AGAGAG
9-8-1	31353	9	8	1	GCAGACTAT	GCAACTTT	AGAGTCTGC
6-1-1	31410	6	1	1	GAGCAG	A	CTGCGC
7-4-1	31421	7	4	1	GCAAACT	TTAG	AGTCTGC
6-10-1	31452	6	10	1	CTCACT	GAGGACAGAT	AGAGAG
7-9-1	31503	7	9	1	GGGCCTC	GGTCTCATT	GAGGACC
9-9-1	31534	9	9	1	GCAGACTGT	GCAACCTTT	AGAGTCTGC
9-9-1	31595	9	9	1	GCAGACTGT	GCAACCTTT	AGAGTCTGC
9-9-1	31656	9	9	1	GCAGACTGT	GCAACCTTT	AGAGTCTGC
9-9-1	31717	9	9	1	GCAGACTGT	GCAACATTT	AGAGTCTGC
6-10-1	31757	6	10	1	CTCACT	GAGGACAGAT	AGAGAG
9-9-1	31778	9	9	1	GCAGACTAT	GCAAACTTT	ACAGTCTGC
8-4-1	31786	8	4	1	TGCAAACT	TTAC	AGTCTGCA
6-1-1	31786	6	1	1	TGCAAA	C	TTTACA
6-2-1	31878	6	2	1	TCTCAT	TC	AGGAGA
8-4-1	31908	8	4	1	TGCAACCT	TTAG	AGTTTGCA
6-2-1	31937	6	2	1	GGTCTC	TT	GAGAGC
9-9-1	32021	9	9	1	GCAGACTGT	GGAAACTTT	AGAGTCTGC
9-9-1	32082	9	9	1	GCAGACTGT	GCAACCTTT	AGAGTCTGC
8-4-1	32212	8	4	1	TGCAACCT	TTAG	AGTTTGCA
9-9-1	32265	9	9	1	GCAGACTGT	GCAACCTTT	AGAGTCTGC
6-8-1	32300	6	8	1	TAGGTC	TCATTGAG	GACCGA
6-1-1	32385	6	1	1	GAACAG	A	CTGTGC
8-9-1	32388	8	9	1	CAGACTGT	GCAACCTTT	AGAGTCTG
7-4-1	32426	7	4	1	TATCAGT	GAGG	ACAGATA
7-9-1	32450	7	9	1	AGACTGT	GCAACCTTT	AGAGTCT
6-6-1	32486	6	6	1	GTCTCT	TTGAGG	ACAGAC
7-8-1	32487	7	8	1	TCTCTTT	GAGGACAG	ACAGAGA
7-8-1	32488	7	8	1	CTCTTTG	AGGACAGA	CAGAGAG
6-8-1	32498	6	8	1	ACAGAC	AGAGAGCA	GACTGT
9-9-1	32509	9	9	1	GCAGACTGT	GCAAACTTT	AGAGTCTGC
9-4-1	32516	9	4	1	GTGCAAACT	TTAG	AGTCTGCAC
6-2-1	32548	6	2	1	TGTCAT	TG	AGGACA
8-9-1	32571	8	9	1	CAGACTGT	GCAACCTTT	AGAGTCTG
9-9-1	32631	9	9	1	GCAGAATCT	GCAACCTTT	AGAGTCTGC
9-9-1	32692	9	9	1	GCAGACTGT	GCAACGTTT	AGAGTCTGC
9-9-1	32753	9	9	1	GCAGACTAT	GCAACGTTT	AGAGTCTGC
7-9-1	32816	7	9	1	AGACTGT	GCAACCTTT	AGAGTCT
6-9-1	32878	6	9	1	GACTGT	GCAACCTTT	AGAGTC
9-9-1	33058	9	9	1	GCAGACTGT	GCAACCTTT	AGAGTCTGC
6-1-1	33084	6	1	1	CATTGG	G	CCTATG
9-9-1	33119	9	9	1	GCAGGCTGT	GCAACCTTT	ACAGTCTGC
6-2-1	33121	6	2	1	AGGCTG	TG	CAACCT
9-8-1	33156	9	8	1	GGTCTCATT	GAGGACAG	AAAGAGACC
7-4-1	33189	7	4	1	GCAAACT	TTAG	AGTCTGC
10-7-1	33241	10	7	1	GCAGACTGTA	GAACCTT	TATAGTCTGC
6-10-1	33247	6	10	1	TGTAGA	ACCTTTATAG	TCTGCA
9-9-1	33302	9	9	1	GCAGACTGT	GCAAGCTTT	AGAGTCTGC
6-1-1	33361	6	1	1	GAACAG	A	CTGTGC
8-9-1	33364	8	9	1	CAGACTGT	GCAACCTTT	AGAGTCTG
9-9-1	33424	9	9	1	GCAGACTGT	GCAACCTTT	AGAGTCTGC
7-1-1	33461	7	1	1	GGTCTCA	T	TGAGAGC
8-9-1	33547	8	9	1	CAGACTGT	GCAAACTTT	AGAGTCTG
8-4-1	33554	8	4	1	TGCAAACT	TTAG	AGTCTGCA
9-9-1	33607	9	9	1	GCAGACTGT	GCAACCTTT	AGAGTCTGC
7-7-1	33633	7	7	1	CATTGAG	CCTAGGT	CTCATTG
8-4-1	33737	8	4	1	TGCAAACT	TTAG	AGTCTGCA
6-4-1	33768	6	4	1	TCTCAC	TGAG	GAGAGA
6-10-1	33769	6	10	1	CTCACT	GAGGAGAGAT	AGAGAG
9-9-1	33790	9	9	1	GCAGACTTT	GCAAACTTT	AGAGTCTGC
6-0-1	33794	6	0	1	ACTTTG		CAAACT
8-4-1	33798	8	4	1	TGCAAACT	TTAG	AGTCTGCA
6-10-1	33830	6	10	1	CTCACT	GAGGACTGAT	AGAGAG
9-8-1	33851	9	8	1	GCAGACTAT	GCAACTTT	AGAGTCTGC
6-1-1	33909	6	1	1	GAGCAG	A	CTGCGC
7-4-1	33920	7	4	1	GCAAACT	TTAG	AGTCTGC
6-6-1	33991	6	6	1	GAGTCT	GCATAG	AGCCTC
6-9-1	34097	6	9	1	GACTGT	GCAACCTTT	AGAGTC
6-1-1	34120	6	1	1	CATTGG	G	CCAAGG
7-7-1	34181	7	7	1	CATTGAG	CCTGGGT	CTCATTG
9-9-1	34216	9	9	1	GCAGACTGT	GCAACCTTT	AGAGTCTGC
6-1-1	34275	6	1	1	GAGCAG	A	CTGCAC
6-10-1	34283	6	10	1	TGCACA	ACCTTTAGAG	TCTGCA
8-9-1	34339	8	9	1	CAGACGGT	GCAACCTTT	ACAGTCTG
7-7-1	34364	7	7	1	CATTGGG	CCTAGGT	CTCAATG
6-10-1	34377	6	10	1	TCTCAA	TGAGGGCAGG	TAGAGA
6-6-1	34392	6	6	1	GTAGAG	AGCCGA	CTGTAC
7-7-1	34402	7	7	1	GACTGTA	CAACCTT	TAGAGTC
7-1-1	34550	7	1	1	TGAGCCT	G	AGTCTCA
9-9-1	34582	9	9	1	GCAGACTGT	GCAACCATT	AGAGTCTGC
9-9-1	34643	9	9	1	GCAGACTGT	GCAACCTTT	AGAGTCTGC
9-9-1	34704	9	9	1	GCAGACTGT	GCAACCTTT	AGAGTCTGC
9-9-1	34765	9	9	1	GCAGACTGT	GCAAACTTT	AGAGTCTGC
8-4-1	34773	8	4	1	TGCAAACT	TTAG	AGTCTGCA
6-9-1	34829	6	9	1	GACTGT	GCAACCTTT	AGAGTC
8-8-1	34845	8	8	1	GAGTCCGA	ATTGGGCC	TCGGTCTC
6-6-1	34845	6	6	1	GAGTCC	GAATTG	GGCCTC
7-9-1	34856	7	9	1	GGGCCTC	GGTCTCATT	GAGGACC
8-8-1	34859	8	8	1	CCTCGGTC	TCATTGAG	GACCGATG
9-9-1	34887	9	9	1	GCAGACTGT	GCAACCTTT	AGAGTCTGC
6-10-1	34927	6	10	1	CTCACT	GAGGACAAAT	AGAGAG
8-9-1	35132	8	9	1	CAGACTGT	GCAACCTTT	AGAGTCTG
9-9-1	35192	9	9	1	GCAGACTGT	GCAACCTTT	AGAGTCTGC
9-9-1	35253	9	9	1	GCAGACTGT	GCAACCTTT	AGAGTCTGC
7-1-1	35290	7	1	1	GGTCTCA	T	TGAGAGC
8-9-1	35376	8	9	1	CAGACTGT	GCAACCTTT	AGAGTCTG
6-9-1	35448	6	9	1	ACCATT	AGAGTCGGC	ACTGGT
9-9-1	35497	9	9	1	GCAGACTGT	GCAACCTTT	AGAGTCTGC
9-9-1	35558	9	9	1	GCAGACTGT	GCAACCTTT	AGAGTCTGC
9-9-1	35619	9	9	1	GCAGACTGT	GCAACCTCT	AGAGTCTGC
6-1-1	35678	6	1	1	GAGCAG	A	CTGCGC
7-1-1	35717	7	1	1	GGTCTCA	T	TGAGAGC
8-9-1	35803	8	9	1	CAGACTGT	GCAAACTTT	AGAGTCTG
8-4-1	35810	8	4	1	TGCAAACT	TTAG	AGTCTGCA
9-9-1	35863	9	9	1	GCAGACTGT	GCAACCTTT	AGAGTCTGC
6-8-1	35898	6	8	1	TAGGTC	TCATTATG	GACCGA
9-9-1	35924	9	9	1	GCAGACTGT	GCAACCTTT	AGAGTCTGC
7-1-1	35961	7	1	1	GGTCTCA	T	TGAGAGC
6-9-1	36049	6	9	1	GACTGT	GCAACCTTT	AGAGTC
6-9-1	36119	6	9	1	ACCATT	AGAGTCGGC	ACTGGT
9-9-1	36168	9	9	1	GCAGACTGT	GCAACCTTT	AGAGTCTGC
8-9-1	36230	8	9	1	CAGACTGT	GCAACCTTT	AGAGTCTG
9-9-1	36290	9	9	1	GCAGACTGT	GCAACCTTT	AGAGTCTGC
7-1-1	36327	7	1	1	GGTCTCA	T	TGAGAGC
8-9-1	36413	8	9	1	CAGACTGT	TGAAACTTT	AGAGTCTG
6-2-1	36451	6	2	1	TCTCAT	TG	ATGACA
7-9-1	36475	7	9	1	AGACTGT	GCAACCTTT	AGAGTCT
6-1-1	36488	6	1	1	TTTAGA	G	TCTACA
7-9-1	36536	7	9	1	AGACTGT	GCAACCTTT	AGAGTCT
6-6-1	36572	6	6	1	GTCTCT	TTGAGG	ACAGAC
7-8-1	36573	7	8	1	TCTCTTT	GAGGACAG	ACAGAGA
7-8-1	36574	7	8	1	CTCTTTG	AGGACAGA	CAGAGAG
9-4-1	36602	9	4	1	GTGCAAACT	TTAG	AGTCTGCAC
6-2-1	36634	6	2	1	TGTCAT	TG	AGGACA
8-9-1	36657	8	9	1	CAGACTGT	GCAACCTTT	AGAGTCTG
9-9-1	36778	9	9	1	GCAGACTGT	GCAACGTTT	AGAGTCTGC
9-9-1	36839	9	9	1	GCAGACTAT	GCAACGTTT	AGAGTCTGC
6-9-1	36964	6	9	1	GACTGT	GCAACCTTT	AGAGTC
6-0-1	37080	6	0	1	AGAGCA		TGCTAT
9-9-1	37144	9	9	1	GCAGACTGT	GCAACCTTT	AGAGTCTGC
6-1-1	37170	6	1	1	CATTGG	G	CCTATG
7-10-1	37192	7	10	1	GGACAGT	TAGAGAGCAG	ACTGTGC
9-9-1	37205	9	9	1	GCAGACTGT	GCAACCTTT	AGAGTCTGC
9-8-1	37242	9	8	1	GGTCTCATT	GAGGACAG	AAAGAGACC
6-0-1	37270	6	0	1	AGTGTG		CAAACT
8-4-1	37274	8	4	1	TGCAAACT	TTAG	AGTCTGCA
10-7-1	37327	10	7	1	GCAGACTGTA	GAACCTT	TATAGTCTGC
6-10-1	37333	6	10	1	TGTAGA	ACCTTTATAG	TCTGCA
9-9-1	37388	9	9	1	GCAGACTGT	GCAAGCTTT	AGAGTCTGC
6-1-1	37447	6	1	1	GAACAG	A	CTGTGC
8-9-1	37450	8	9	1	CAGACTGT	GCAACCTTT	AGAGTCTG
9-9-1	37510	9	9	1	GCAGACTGT	GCAAACTTT	AGAGTCTGC
8-4-1	37518	8	4	1	TGCAAACT	TTAG	AGTCTGCA
7-1-1	37547	7	1	1	GGTCTCA	T	TGAGAGC
8-9-1	37633	8	9	1	CAGACTGT	GCAAACTTT	AGAGTCTG
8-4-1	37640	8	4	1	TGCAAACT	TTAG	AGTCTGCA
9-9-1	37693	9	9	1	GCAGACTGT	GCAACCTTT	AGAGTCTGC
9-9-1	37754	9	9	1	GCAGACTTT	GCAAACTTT	AGAGTCTGC
6-0-1	37758	6	0	1	ACTTTG		CAAACT
8-4-1	37762	8	4	1	TGCAAACT	TTAG	AGTCTGCA
8-4-1	37823	8	4	1	TGCAAACT	TTAG	AGTCTGCA
6-4-1	37854	6	4	1	TCTCAC	TGAG	GAGAGA
6-10-1	37855	6	10	1	CTCACT	GAGGAGAGAT	AGAGAG
10-7-1	37876	10	7	1	GCAGACTTTG	CAAACTT	CAGAGTCTGC
6-0-1	37880	6	0	1	ACTTTG		CAAACT
8-4-1	37884	8	4	1	TGCAAACT	TCAG	AGTCTGCA
6-1-1	37891	6	1	1	TTCAGA	G	TCTGCA
6-10-1	37916	6	10	1	CTCACT	GAGGACTGAT	AGAGAG
9-8-1	37937	9	8	1	GCAGACTAT	GCAACTTT	AGAGTCTGC
6-1-1	37994	6	1	1	GAGCAG	A	CTGCGC
7-4-1	38005	7	4	1	GCAAACT	TTAG	AGTCTGC
6-10-1	38036	6	10	1	CTCACT	GAGGACAGAT	AGAGAG
7-9-1	38087	7	9	1	GGGCCTC	GGTCTCATT	GAGGACC
9-9-1	38118	9	9	1	GCAGACTGT	GCAACCTTT	AGAGTCTGC
6-9-1	38182	6	9	1	GACTGT	GCAACCTTT	AGAGTC
9-9-1	38240	9	9	1	GCAGACTGT	GCAACCTTT	AGAGTCTGC
9-9-1	38301	9	9	1	GCAGACTGT	GCAACATTT	AGAGTCTGC
6-10-1	38341	6	10	1	CTCACT	GAGGACAGAT	AGAGAG
9-9-1	38362	9	9	1	GCAGACTAT	GCAAACTTT	ACAGTCTGC
6-1-1	38370	6	1	1	TGCAAA	C	TTTACA
8-4-1	38370	8	4	1	TGCAAACT	TTAC	AGTCTGCA
6-2-1	38462	6	2	1	TCTCAT	TC	AGGAGA
8-4-1	38492	8	4	1	TGCAACCT	TTAG	AGTTTGCA
6-2-1	38521	6	2	1	GGTCTC	TT	GAGAGC
9-9-1	38605	9	9	1	GCAGACTGT	GCAAACTTT	AGAGTCTGC
9-4-1	38612	9	4	1	GTGCAAACT	TTAG	AGTCTGCAC
9-9-1	38666	9	9	1	GCAGACTGT	GCAACCTTT	AGAGTCTGC
8-4-1	38796	8	4	1	TGCAACCT	TTAG	AGTTTGCA
9-9-1	38849	9	9	1	GCAGACTGT	GCAACCTTT	AGAGTCTGC
6-8-1	38884	6	8	1	TAGGTC	TCATTGAG	GACCGA
6-1-1	38969	6	1	1	GAACAG	A	CTGTGC
8-9-1	38972	8	9	1	CAGACTGT	GCAACCTTT	AGAGTCTG
7-4-1	39010	7	4	1	TATCAGT	GAGG	ACAGATA
7-9-1	39034	7	9	1	AGACTGT	GCAACCTTT	AGAGTCT
6-6-1	39070	6	6	1	GTCTCT	TTGAGG	ACAGAC
7-8-1	39071	7	8	1	TCTCTTT	GAGGACAG	ACAGAGA
7-8-1	39072	7	8	1	CTCTTTG	AGGACAGA	CAGAGAG
6-8-1	39082	6	8	1	ACAGAC	AGAGAGCA	GACTGT
9-9-1	39093	9	9	1	GCAGACTGT	GCAAACTTT	AGAGTCTGC
9-4-1	39100	9	4	1	GTGCAAACT	TTAG	AGTCTGCAC
6-2-1	39132	6	2	1	TGTCAT	TG	AGGACA
8-9-1	39155	8	9	1	CAGACTGT	GCAACCTTT	AGAGTCTG
9-9-1	39215	9	9	1	GCAGAATCT	GCAACCTTT	AGAGTCTGC
9-9-1	39276	9	9	1	GCAGACTGT	GCAACGTTT	AGAGTCTGC
9-9-1	39337	9	9	1	GCAGACTAT	GCAACGTTT	AGAGTCTGC
7-9-1	39400	7	9	1	AGACTGT	GCAACCTTT	AGAGTCT
6-9-1	39462	6	9	1	GACTGT	GCAACCTTT	AGAGTC
9-9-1	39642	9	9	1	GCAGACTGT	GCAACCTTT	AGAGTCTGC
6-1-1	39668	6	1	1	CATTGG	G	CCTATG
9-9-1	39703	9	9	1	GCAGGCTGT	GCAACCTTT	ACAGTCTGC
6-2-1	39705	6	2	1	AGGCTG	TG	CAACCT
9-8-1	39740	9	8	1	GGTCTCATT	GAGGACAG	AAAGAGACC
7-4-1	39773	7	4	1	GCAAACT	TTAG	AGTCTGC
10-7-1	39825	10	7	1	GCAGACTGTA	GAACCTT	TATAGTCTGC
6-10-1	39831	6	10	1	TGTAGA	ACCTTTATAG	TCTGCA
7-8-1	39864	7	8	1	TCTCTTT	GAGGTCAG	ATAGAGA
9-9-1	39886	9	9	1	GCAGACTGT	GCAAGCTTT	AGAGTCTGC
6-1-1	39945	6	1	1	GAACAG	A	CTGTGC
8-9-1	39948	8	9	1	CAGACTGT	GCAACCTTT	AGAGTCTG
9-9-1	40008	9	9	1	GCAGACTGT	GCAACCTTT	AGAGTCTGC
7-1-1	40045	7	1	1	GGTCTCA	T	TGAGAGC
8-9-1	40131	8	9	1	CAGACTGT	GCAAACTTT	AGAGTCTG
8-4-1	40138	8	4	1	TGCAAACT	TTAG	AGTCTGCA
9-9-1	40191	9	9	1	GCAGACTGT	GCAACCTTT	AGAGTCTGC
7-7-1	40217	7	7	1	CATTGAG	CCTAGGT	CTCATTG
8-4-1	40321	8	4	1	TGCAAACT	TTAG	AGTCTGCA
6-4-1	40352	6	4	1	TCTCAC	TGAG	GAGAGA
6-10-1	40353	6	10	1	CTCACT	GAGGAGAGAT	AGAGAG
9-9-1	40374	9	9	1	GCAGACTTT	GCAAACTTT	AGAGTCTGC
6-0-1	40378	6	0	1	ACTTTG		CAAACT
8-4-1	40382	8	4	1	TGCAAACT	TTAG	AGTCTGCA
6-10-1	40414	6	10	1	CTCACT	GAGGACTGAT	AGAGAG
9-8-1	40435	9	8	1	GCAGACTAT	GCAACTTT	AGAGTCTGC
6-1-1	40493	6	1	1	GAGCAG	A	CTGCGC
7-4-1	40504	7	4	1	GCAAACT	TTAG	AGTCTGC
6-6-1	40575	6	6	1	GAGTCT	GCATAG	AGCCTC
6-9-1	40681	6	9	1	GACTGT	GCAACCTTT	AGAGTC
6-1-1	40704	6	1	1	CATTGG	G	CCAAGG
7-7-1	40765	7	7	1	CATTGAG	CCTGGGT	CTCATTG
9-9-1	40800	9	9	1	GCAGACTGT	GCAACCTTT	AGAGTCTGC
6-1-1	40859	6	1	1	GAGCAG	A	CTGCAC
6-10-1	40867	6	10	1	TGCACA	ACCTTTAGAG	TCTGCA
8-9-1	40923	8	9	1	CAGACGGT	GCAACCTTT	ACAGTCTG
7-7-1	40948	7	7	1	CATTGGG	CCTAGGT	CTCAATG
6-10-1	40961	6	10	1	TCTCAA	TGAGGGCAGG	TAGAGA
6-6-1	40976	6	6	1	GTAGAG	AGCCGA	CTGTAC
7-7-1	40986	7	7	1	GACTGTA	CAACCTT	TAGAGTC
7-1-1	41134	7	1	1	TGAGCCT	G	AGTCTCA
9-9-1	41166	9	9	1	GCAGACTGT	GCAACCATT	AGAGTCTGC
9-9-1	41227	9	9	1	GCAGACTGT	GCAACCTTT	AGAGTCTGC
9-9-1	41288	9	9	1	GCAGACTGT	GCAACCTTT	AGAGTCTGC
9-9-1	41349	9	9	1	GCAGACTGT	GCAAACTTT	AGAGTCTGC
8-4-1	41357	8	4	1	TGCAAACT	TTAG	AGTCTGCA
6-9-1	41413	6	9	1	GACTGT	GCAACCTTT	AGAGTC
8-8-1	41429	8	8	1	GAGTCCGA	ATTGGGCC	TCGGTCTC
6-6-1	41429	6	6	1	GAGTCC	GAATTG	GGCCTC
7-9-1	41440	7	9	1	GGGCCTC	GGTCTCATT	GAGGACC
8-8-1	41443	8	8	1	CCTCGGTC	TCATTGAG	GACCGATG
9-9-1	41471	9	9	1	GCAGACTGT	GCAACCTTT	AGAGTCTGC
6-10-1	41511	6	10	1	CTCACT	GAGGACAAAT	AGAGAG
8-9-1	41716	8	9	1	CAGACTGT	GCAAACTTT	AGAGTCTG
8-4-1	41723	8	4	1	TGCAAACT	TTAG	AGTCTGCA
9-9-1	41776	9	9	1	GCAGACTGT	GCAACCTTT	AGAGTCTGC
9-9-1	41837	9	9	1	GCAGACTGT	GCAACCTTT	AGAGTCTGC
7-1-1	41874	7	1	1	GGTCTCA	T	TGAGAGC
6-9-1	41971	6	9	1	ACCATT	AGAGTCGGC	ACTGGT
9-9-1	42020	9	9	1	GCAGACTGT	GCAACCTTT	AGAGTCTGC
9-9-1	42142	9	9	1	GCAGACTGT	GCAACCTCT	AGAGTCTGC
6-1-1	42201	6	1	1	GAGCAG	A	CTGCGC
7-1-1	42240	7	1	1	GGTCTCA	T	TGAGAGC
10-0-1	42333	10	0	1	TGCAAACTTT		AGAGTTTGCA
9-9-1	42447	9	9	1	GCAGACTGT	GCAACCTTT	AGAGTCTGC
6-6-1	42485	6	6	1	GTCTCT	TTGAGG	ACAGAC
7-8-1	42486	7	8	1	TCTCTTT	GAGGACAG	ACAGAGA
7-8-1	42487	7	8	1	CTCTTTG	AGGACAGA	CAGAGAG
6-8-1	42497	6	8	1	ACAGAC	AGAGAGCA	GACTGT
9-9-1	42508	9	9	1	GCAGACTGT	GCAAACTTT	AGAGTCTGC
9-4-1	42515	9	4	1	GTGCAAACT	TTAG	AGTCTGCAC
6-2-1	42547	6	2	1	TGTCAT	TG	AGGACA
8-9-1	42570	8	9	1	CAGACTGT	GCAACCTTT	AGAGTCTG
9-9-1	42630	9	9	1	GCAGACTGT	GCAACCTTT	AGAGTCTGC
9-9-1	42691	9	9	1	GCAGACTAT	GCAACGTTT	AGAGTCTGC
6-9-1	42722	6	9	1	GGCCTG	GGTCTCATT	CAGGAC
7-9-1	42754	7	9	1	AGACTGT	GCAACCTTT	AGAGTCT
6-9-1	42816	6	9	1	GACTGT	GCAACCTTT	AGAGTC
9-9-1	42996	9	9	1	GCAGACTGT	GCAACCTTT	AGAGTCTGC
6-1-1	43022	6	1	1	CATTGG	G	CCTATG
7-10-1	43044	7	10	1	GGACAGT	TAGAGAGCAG	ACTGTGC
9-9-1	43057	9	9	1	GCAGACTGT	GCAACCTTT	AGAGTCTGC
10-7-1	43179	10	7	1	GCAGACTGTA	GAAACTT	TATAGTCTGC
6-10-1	43185	6	10	1	TGTAGA	AACTTTATAG	TCTGCA
6-1-1	43187	6	1	1	TAGAAA	C	TTTATA
9-9-1	43301	9	9	1	GCAGACTGT	GCAAACTCT	AGAGTCTGC
10-0-1	43309	10	0	1	TGCAAACTCT		AGAGTCTGCA
8-9-1	43363	8	9	1	CAGACTAT	GCAACGTTT	AGAGTCTG
9-9-1	43423	9	9	1	GCAGACTGT	GCAACCTTT	AGAGTCTGC
7-1-1	43460	7	1	1	GGTCTCA	T	TGAGAGC
6-9-1	43548	6	9	1	GACTGT	GCAACCTTT	AGAGTC
6-9-1	43618	6	9	1	ACCATT	AGAGTCGGC	ACTGGT
9-9-1	43667	9	9	1	GCAGACTGT	GCAACCTTT	AGAGTCTGC
8-9-1	43729	8	9	1	CAGACTGT	GCAACCTTT	AGAGTCTG
9-9-1	43789	9	9	1	GCAGACTGT	GCAACCTTT	AGAGTCTGC
7-1-1	43826	7	1	1	GGTCTCA	T	TGAGAGC
8-9-1	43912	8	9	1	CAGACTGT	TGAAACTTT	AGAGTCTG
7-9-1	43974	7	9	1	AGACTGT	GCAACCTTT	AGAGTCT
6-1-1	43987	6	1	1	TTTAGA	G	TCTACA
7-9-1	44035	7	9	1	AGACTGT	GCAACCTTT	AGAGTCT
6-6-1	44071	6	6	1	GTCTCT	TTGAGG	ACAGAC
7-8-1	44072	7	8	1	TCTCTTT	GAGGACAG	ACAGAGA
7-8-1	44073	7	8	1	CTCTTTG	AGGACAGA	CAGAGAG
9-4-1	44101	9	4	1	GTGCAAACT	TTAG	AGTCTGCAC
6-2-1	44133	6	2	1	TGTCAT	TG	AGGACA
8-9-1	44156	8	9	1	CAGACTGT	GCAACCTTT	AGAGTCTG
9-9-1	44277	9	9	1	GCAGACTGT	GCAACGTTT	AGAGTCTGC
9-9-1	44338	9	9	1	GCAGACTAT	GCAACGTTT	AGAGTCTGC
6-9-1	44463	6	9	1	GACTGT	GCAACCTTT	AGAGTC
6-0-1	44579	6	0	1	AGAGCA		TGCTAT
9-9-1	44643	9	9	1	GCAGACTGT	GCAACCTTT	AGAGTCTGC
6-1-1	44669	6	1	1	CATTGG	G	CCTATG
7-10-1	44691	7	10	1	GGACAGT	TAGAGAGCAG	ACTGTGC
9-9-1	44704	9	9	1	GCAGACTGT	GCAACCTTT	AGAGTCTGC
9-8-1	44741	9	8	1	GGTCTCATT	GAGGACAG	AAAGAGACC
6-0-1	44769	6	0	1	AGTGTG		CAAACT
8-4-1	44773	8	4	1	TGCAAACT	TTAG	AGTCTGCA
7-1-1	94832	7	1	1	GTCACGG	C	CCGAGAC
6-1-1	94859	6	1	1	TCACGG	C	CCGAGA
7-1-1	94884	7	1	1	GTCACGG	C	CCGAGAC
6-1-1	94911	6	1	1	TCACGG	C	CCGAGA
7-1-1	94936	7	1	1	GTCACGG	C	CCGAGAC
7-1-1	94962	7	1	1	GTCACGG	C	CCGAGAC
7-1-1	94988	7	1	1	GTCACGG	C	CCGAGAC
7-1-1	95014	7	1	1	GTCACGG	C	CCGAGAC
7-1-1	95040	7	1	1	GTCACGG	C	CCGAGAC
7-1-1	95066	7	1	1	GTCACGG	C	CCGAGAC
7-1-1	95092	7	1	1	GTCACGG	C	CCGAGAC
8-1-1	95117	8	1	1	AGTCACGG	C	CCGAGACT
7-1-1	95144	7	1	1	GTCACGG	C	CCGAGAC
7-1-1	95170	7	1	1	GTCACGG	C	CCGAGAC
6-1-1	95197	6	1	1	TCACGG	C	CCGAGA
8-4-1	95279	8	4	1	CCACTCAG	TCAG	CTGAGGGG
6-8-1	95328	6	8	1	TATCAG	GAGGTTGT	CTGAGA
6-1-1	95338	6	1	1	TTGTCT	G	AGATAA
6-9-1	95363	6	9	1	CACCCT	TGCAGGCAC	AGTGTG
7-10-1	95383	7	10	1	GCAAGCA	TAAGATCTCG	TGCTGGC
9-6-1	95403	9	6	1	TGGCCGCCA	TTCAGG	TGGCAGCCA
6-5-1	95405	6	5	1	GCCGCC	ATTCA	GGTGGC
6-8-1	95469	6	8	1	CACAAA	GTTTAGGA	TTTCTG
6-9-1	95477	6	9	1	TTAGGA	TTTCTGGGG	TCCCAA
8-9-1	95500	8	9	1	CAGACTCT	AAAGGTTGC	ATAGTCTG
9-9-1	95682	9	9	1	GCAGACTCT	AAACGTTGC	ACAGTCTGC
8-9-1	95805	8	9	1	CAGACTCT	AAAGGTTGC	ATAGTCTG
6-1-1	95881	6	1	1	GCGCAG	T	CTGCTC
8-9-1	95927	8	9	1	CAGACTAT	AAAGGTTGC	ACAGTCTG
9-9-1	95987	9	9	1	GCAGACTCT	AAAGGTTGC	ACAGTCTGC
9-9-1	96048	9	9	1	GCAGACTCT	AAAGCTTGC	ACAGTCTGC
6-10-1	96108	6	10	1	TGCAGA	CTATAAAGGT	TCTACA
10-7-1	96109	10	7	1	GCAGACTATA	AAGGTTC	TACAGTCTGC
8-4-1	96230	8	4	1	TGCAGACT	GTAA	AGTTTGCA
9-9-1	96231	9	9	1	GCAGACTGT	AAAGTTTGC	ATAGTCTGC
6-1-1	96237	6	1	1	TGTAAA	G	TTTGCA
9-9-1	96292	9	9	1	GCAGACTCT	AAAGGTTGC	ACAGTCTGC
6-0-1	96338	6	0	1	AGACCT		AGGCCT
9-9-1	96353	9	9	1	GCAGACTCT	AAAGGTTGC	ACAGTCTGC
9-9-1	96414	9	9	1	GCAGACTCT	AAAGGTTGC	ACAGTCTGC
9-9-1	96475	9	9	1	GCAGACTCT	AAAGGTTGC	ACAGTCTGC
9-9-1	96536	9	9	1	GCAGACTCT	AAAGGTTGC	ACAGTCTGC
7-9-1	96571	7	9	1	GGTCCTC	AATGAGACC	GAGGCCC
6-10-1	96623	6	10	1	CTCTCT	ATCTGTCCTC	AGTGAG
7-4-1	96658	7	4	1	GCAGACT	CTAA	AGTTTGC
6-1-1	96674	6	1	1	GCGCAG	T	CTGCTC
9-9-1	96719	9	9	1	GCAGACTCT	AAAGGTTGC	ACAGTCTGC
8-9-1	96781	8	9	1	CAGACTCT	AAAGTTTTA	ACAGTCTG
7-1-1	96877	7	1	1	GCTCTCA	A	TGAGACC
9-9-1	96902	9	9	1	GCAGACTCT	AAAGGTTGC	ACAGTCTGC
8-9-1	96964	8	9	1	CAGACTCT	AAAGGTTGC	ACAGTCTG
9-9-1	97024	9	9	1	GCAGACTCT	AAAGGTTGC	ACAGTCTGC
6-10-1	97111	6	10	1	CTCTTT	ATCTGTCCTC	AATGAG
6-9-1	97149	6	9	1	GACTCT	AAAGGTTGC	ACAGTC
7-1-1	97243	7	1	1	GCTCTCA	A	TGAGACC
9-9-1	97268	9	9	1	GCAGACTCT	AAAGGTAGC	ACAGTCTGC
6-1-1	97283	6	1	1	AGCACA	G	TCTGCT
8-9-1	97330	8	9	1	CAGACTCT	AAACGTTGC	ATAGTCTG
9-9-1	97390	9	9	1	GCAGACTCT	AAAGGTTGC	ACAGTCTGC
9-9-1	97451	9	9	1	GCAGACTCT	AAAGCTTGC	ACAGTCTGC
6-10-1	97511	6	10	1	TGCAGA	CTATAAAGGT	TCTACA
10-7-1	97512	10	7	1	GCAGACTATA	AAGGTTC	TACAGTCTGC
9-8-1	97598	9	8	1	GGTCTCTTT	CTGTCCTC	AATGAGACC
9-9-1	97634	9	9	1	GCAGACTCT	AAAGGTTGC	ACAGTCTGC
7-10-1	97650	7	10	1	GCACAGT	CTGCTCTCTA	ACTGTCC
6-1-1	97683	6	1	1	CATAGG	C	CCAATG
9-9-1	97695	9	9	1	GCAGACTCT	AAAGGTTGC	ACAGTCTGC
6-9-1	97881	6	9	1	GACTCT	AAAGGTTGC	ACAGTC
7-9-1	97941	7	9	1	AGACTCT	AAAGGTTGC	ACAGTCT
6-1-1	97954	6	1	1	TGCACA	G	TCTGCA
9-9-1	98000	9	9	1	GCAGACTCT	AAACGTTGC	ATAGTCTGC
9-9-1	98061	9	9	1	GCAGACTCT	AAAGGTTGC	ACAGTCTGC
8-9-1	98123	8	9	1	CAGACTCT	AAAGGTTGC	ACAGTCTG
6-2-1	98157	6	2	1	TGTCCT	CA	ATGACA
9-4-1	98181	9	4	1	GTGCAGACT	CTAA	AGTTTGCAC
9-9-1	98183	9	9	1	GCAGACTCT	AAAGTTTGC	ACAGTCTGC
6-8-1	98201	6	8	1	ACAGTC	TGCTCTCT	GTCTGT
7-8-1	98209	7	8	1	CTCTCTG	TCTGTCCT	CAAAGAG
7-8-1	98210	7	8	1	TCTCTGT	CTGTCCTC	AAAGAGA
6-6-1	98215	6	6	1	GTCTGT	CCTCAA	AGAGAC
9-9-1	98244	9	9	1	GCAGACTCT	AAAGGTTGC	ACAGTCTGC
9-9-1	98305	9	9	1	GCAGACTCT	AAAGGTTGC	ACAGTCTGC
8-8-1	98367	8	8	1	CAGACTCT	AAAGTTGC	ACAGTCTG
9-9-1	98487	9	9	1	GCAGACTCT	AAAGGTTGC	ACAGTCTGC
6-2-1	98522	6	2	1	TCTCCT	CA	ATGAGA
8-4-1	98547	8	4	1	TGCAGACT	CTAA	AGTTTGCA
9-9-1	98548	9	9	1	GCAGACTCT	AAAGTTTGC	ACAGTCTGC
9-9-1	98609	9	9	1	GCAGACTCT	AAAGGTTGC	ACAGTCTGC
7-1-1	98645	7	1	1	GCTCTCA	A	TGAGACC
8-9-1	98671	8	9	1	CAGACTCT	AAAGGTTGC	ACAGTCTG
7-7-1	98772	7	7	1	CAATGAG	ACCTAGG	CTCAGTG
9-9-1	98853	9	9	1	GCAGACTCT	AAAGGTTGC	ACAGTCTGC
6-0-1	98899	6	0	1	AGACCT		AGGCCT
8-9-1	98915	8	9	1	CAGACTCT	AAAGGTTGC	ACAGTCTG
6-1-1	98930	6	1	1	GCACAG	T	CTGTTC
8-9-1	98976	8	9	1	CAGACTCT	AAAGCTTGC	ACAGTCTG
6-1-1	98991	6	1	1	GCACAG	T	CTGTTC
6-10-1	99035	6	10	1	TGCAGA	CTATAAAGTT	TCTACA
10-7-1	99036	10	7	1	GCAGACTATA	AAGTTTC	TACAGTCTGC
6-1-1	99042	6	1	1	TATAAA	G	TTTCTA
6-1-1	99174	6	1	1	GCGCAG	T	CTGCTC
6-2-1	99193	6	2	1	TCTCCT	CA	ATGAGA
8-9-1	99220	8	9	1	CAGACTAT	AAAGGTTGC	ACAGTCTG
9-9-1	99280	9	9	1	GCAGACTCT	AAAGGTTGC	ACAGTCTGC
9-9-1	99341	9	9	1	GCAGACTCT	AAAGCTTGC	ACAGTCTGC
6-10-1	99401	6	10	1	TGCAGA	CTATAAAGGT	TCTACA
10-7-1	99402	10	7	1	GCAGACTATA	AAGGTTC	TACAGTCTGC
6-8-1	99420	6	8	1	ACAGTC	TGCTCTCT	GTCTGT
8-4-1	99523	8	4	1	TGCAGACT	GTAA	AGTTTGCA
9-9-1	99524	9	9	1	GCAGACTGT	AAAGTTTGC	ATAGTCTGC
6-1-1	99530	6	1	1	TGTAAA	G	TTTGCA
9-9-1	99585	9	9	1	GCAGACTCT	AAAGGTTGC	ACAGTCTGC
9-9-1	99646	9	9	1	GCAGACTCT	AAAGGTTGC	ACAGTCTGC
9-9-1	99707	9	9	1	GCAGACTCT	AAAGGTTGC	ACAGTCTGC
9-9-1	99768	9	9	1	GCAGACTCT	AAAGGTTGC	ACAGTCTGC
9-9-1	99829	9	9	1	GCAGACTCT	AAAGGTGGC	ACAGTCTGC
7-9-1	99864	7	9	1	GGTCCTC	AATGAGACC	GAGGCCC
6-10-1	99916	6	10	1	CTCTCT	ATCTGTCCTC	AGTGAG
7-4-1	99951	7	4	1	GCAGACT	CTAA	AGTTTGC
6-1-1	99967	6	1	1	GCGCAG	T	CTGCTC
9-9-1	100012	9	9	1	GCAGACTCT	AAAGGTTGC	ATAGTCTGC
6-10-1	100038	6	10	1	CTCTCT	ATCAGTCCTC	AGTGAG
7-9-1	100075	7	9	1	AGACTCT	AAAGTTTGC	AAAGTCT
6-0-1	100084	6	0	1	AGTTTG		CAAAGT
6-10-1	100099	6	10	1	CTCTCT	ATCTCTCCTC	AGTGAG
6-4-1	100106	6	4	1	TCTCTC	CTCA	GTGAGA
6-10-1	100150	6	10	1	GCACAT	TATGGTCTCT	ATCTGC
6-9-1	100175	6	9	1	CAATGA	GACCTAGGT	TCAGTG
11-0-1	100193	11	0	1	GTGCAGACTTT		AAAGTTTGCAC
6-9-1	100198	6	9	1	GACTTT	AAAGTTTGC	ACAGTC
9-9-1	100256	9	9	1	GCAGACTCT	AAAGGTTGC	ACAGTCTGC
8-9-1	100318	8	9	1	CAGACTCT	AAAGTTTTA	ACAGTCTG
9-9-1	100439	9	9	1	GCAGACTCT	AAAGGTGGC	ACAGTCTGC
8-9-1	100501	8	9	1	CAGACTCT	AAAGGTTGC	ACAGTCTG
7-9-1	100563	7	9	1	AGACTCT	AAAGGTTAC	ACAGTCT
7-7-1	100597	7	7	1	GTCCTCA	ATGAGAC	TTAGGAC
6-9-1	100616	6	9	1	ACCAGT	GCCGACTCT	AATGGT
6-10-1	100648	6	10	1	CTCTTT	ATCTGTCCTC	AATGAG
6-9-1	100686	6	9	1	GACTCT	AAAGGTTGC	ACAGTC
7-1-1	100780	7	1	1	GCTCTCA	A	TGAGACC
6-0-1	100790	6	0	1	AGACCT		AGGCCT
9-9-1	100805	9	9	1	GCAGACTCT	AAAGGTAGC	ACAGTCTGC
6-1-1	100820	6	1	1	AGCACA	G	TCTGCT
8-9-1	100867	8	9	1	CAGACTCT	AAACGTTGC	ATAGTCTG
9-9-1	100927	9	9	1	GCAGACTCT	AAAGGTTGC	ACAGTCTGC
9-9-1	100988	9	9	1	GCAGACTCT	AAAGCTTGC	ACAGTCTGC
6-10-1	101048	6	10	1	TGCAGA	CTATAAAGGT	TCTACA
10-7-1	101049	10	7	1	GCAGACTATA	AAGGTTC	TACAGTCTGC
9-9-1	101110	9	9	1	GCAGACTCT	AAAGGTTGC	ACAGTCTGC
7-10-1	101126	7	10	1	GCACAGT	CTGCTCTCTA	ACTGTCC
6-10-1	101137	6	10	1	TCTCTA	ACTGTCCTCA	TTGAGA
7-7-1	101151	7	7	1	CATTGAG	ACATAGG	CCCAATG
6-1-1	101159	6	1	1	CATAGG	C	CCAATG
9-9-1	101171	9	9	1	GCAGACTCT	AAAGGTTCC	ACAGTCTGC
6-9-1	101289	6	9	1	CAACGC	AGACTCTAA	GGGTTG
9-9-1	101354	9	9	1	GCAGACTCT	AAAGGTTGC	ACAGTCTGC
7-9-1	101417	7	9	1	AGACTCT	AAAGGTTGC	ACAGTCT
7-8-1	101474	7	8	1	ATGCAGA	CTGTAAAC	TTTGCAT
9-9-1	101476	9	9	1	GCAGACTGT	AAACTTTGC	ATAGTCTGC
6-1-1	101482	6	1	1	TGTAAA	C	TTTGCA
6-0-1	101487	6	0	1	ACTTTG		CATAGT
9-9-1	101537	9	9	1	GCAGACTCT	AAAGGTTGC	ACAGTCTGC
8-9-1	101599	8	9	1	CAGACTCT	AAAGGTTGC	ACAGTCTG
6-2-1	101633	6	2	1	TGTCCT	CA	ATGACA
9-4-1	101657	9	4	1	GTGCAGACT	CTAA	AGTTTGCAC
9-9-1	101659	9	9	1	GCAGACTCT	AAAGTTTGC	ACAGTCTGC
6-8-1	101677	6	8	1	ACAGTC	TGCTCTCT	GTCTGT
7-8-1	101685	7	8	1	CTCTCTG	TCTGTCCT	CAAAGAG
7-8-1	101686	7	8	1	TCTCTGT	CTGTCCTC	AAAGAGA
6-6-1	101691	6	6	1	GTCTGT	CCTCAA	AGAGAC
9-9-1	101720	9	9	1	GCAGACTAT	AAAGGTTGC	ACAGTCTGC
6-1-1	101780	6	1	1	TGTAGA	C	TCTAAA
7-9-1	101783	7	9	1	AGACTCT	AAAGGTGGC	ACAGTCT
8-4-1	101841	8	4	1	TGCAAACT	CTAA	AGGTTGCA
8-9-1	101904	8	9	1	CAGACTCT	AAAGGTTGC	ACAGTCTG
6-1-1	101919	6	1	1	GCACAG	T	CTGTTC
6-1-1	101963	6	1	1	TGTAGA	C	TCTAAA
7-9-1	101966	7	9	1	AGACTCT	AAAGCTTGC	ACAGTCT
6-10-1	102024	6	10	1	TGCAGA	CTATAAAGGT	TCTACA
10-7-1	102025	10	7	1	GCAGACTATA	AAGGTTC	TACAGTCTGC
8-4-1	102085	8	4	1	TGCAAACT	CTAA	AGGTTGCA
9-8-1	102111	9	8	1	GGTCTCTTT	CTGTCCTC	AATGAGACC
9-9-1	102147	9	9	1	GCAGACTCT	AAAGGTTGC	ACAGTCTGC
7-10-1	102163	7	10	1	GCACAGT	CTGCTCTCTA	ACTGTCC
6-1-1	102196	6	1	1	CATAGG	C	CCAATG
9-9-1	102208	9	9	1	GCAGACTCT	AAAGGTTGC	ACAGTCTGC
6-9-1	102394	6	9	1	GACTCT	AAAGGTTGC	ACAGTC
7-9-1	102454	7	9	1	AGACTCT	AAAGGTTGC	ACAGTCT
6-8-1	102485	6	8	1	TCTGTC	CTCAATGA	GACCGA
6-6-1	102503	6	6	1	GAGGCT	CTATGC	AGACTC
6-10-1	102539	6	10	1	CTCTCT	ATCTGTCCTC	AGTGAG
7-4-1	102574	7	4	1	GCAGACT	CTAA	AGTTTGC
6-1-1	102590	6	1	1	GCGCAG	T	CTGCTC
9-9-1	102635	9	9	1	GCAGACTCT	AAAGGTTGC	ATAGTCTGC
7-9-1	102697	7	9	1	AGACTCT	AAAGTTTGC	AAAGTCT
6-0-1	102706	6	0	1	AGTTTG		CAAAGT
6-10-1	102721	6	10	1	CTCTCT	ATCTCGCCTC	AGTGAG
6-4-1	102728	6	4	1	TCTCGC	CTCA	GTGAGA
6-1-1	102732	6	1	1	GCCTCA	G	TGAGAC
8-9-1	102757	8	9	1	CAGACTCT	AAAGGTTGC	ACAGTCTG
7-7-1	102797	7	7	1	CAATGAG	ACCTAGG	CTCAGTG
11-0-1	102815	11	0	1	GTGCAGACTTT		AAAGTTTGCAC
6-9-1	102820	6	9	1	GACTTT	AAAGTTTGC	ACAGTC
9-9-1	102878	9	9	1	GCAGACTCT	AAAGGTTGC	ACAGTCTGC
7-1-1	103036	7	1	1	GCTCTCA	A	TGAGACC
9-9-1	103061	9	9	1	GCAGACTCT	AAAGGTTGC	ACAGTCTGC
9-7-1	103123	9	7	1	CAGACTCTA	AAGGTTG	TACAGTCTG
9-9-1	103183	9	9	1	GCAGACTCT	AAAGGTTGC	ACAGTCTGC
6-9-1	103238	6	9	1	ACCAGT	GCGGACTCT	AATGGT
6-9-1	103248	6	9	1	ACTCTA	ATGGTTGCC	TAGTGT
6-9-1	103308	6	9	1	GACTCT	AAAGGTTGC	ACAGTC
7-1-1	103402	7	1	1	GCTCTCA	A	TGAGACC
8-9-1	103489	8	9	1	CAGACTCT	AAACGTTGC	ATAGTCTG
8-4-1	103548	8	4	1	TGCAGACT	CTAA	AGTTTGCA
9-9-1	103549	9	9	1	GCAGACTCT	AAAGTTTGC	ACAGTCTGC
9-9-1	103610	9	9	1	GCAGACTCT	AAAGCTTGC	ACAGTCTGC
6-10-1	103670	6	10	1	TGCAGA	CTATGAAGGT	TCTACA
9-9-1	103671	9	9	1	GCAGACTAT	GAAGGTTCT	ACAGTCTGC
6-8-1	103704	6	8	1	TCTGTC	CTCAATGA	GACCGA
6-3-1	103715	6	3	1	TGAGAC	CGA	GTCCCA
8-8-1	103758	8	8	1	GTCTCTTT	TTGTCCTC	AATGAGAC
8-4-1	103792	8	4	1	TGCAGACT	CTAA	AGTTTGCA
9-9-1	103793	9	9	1	GCAGACTCT	AAAGTTTGC	ACAGTCTGC
7-10-1	103809	7	10	1	GCACAGT	CTGCTCTCTA	ACTGTCC
6-1-1	103842	6	1	1	CATAGG	C	CCAATG
9-9-1	103854	9	9	1	GCAGACTCT	AAAGGTTGC	ACAGTCTGC
9-4-1	103913	9	4	1	GTGCAGACT	CTAA	AGTTTGCAC
9-9-1	103915	9	9	1	GCAGACTCT	AAAGTTTGC	ACAGTCTGC
6-8-1	103933	6	8	1	ACAGTC	TGCTCTCT	GTCTGT
7-8-1	103941	7	8	1	CTCTCTG	TCTGTCCT	CAAAGAG
7-8-1	103942	7	8	1	TCTCTGT	CTGTCCTC	AAAGAGA
6-6-1	103947	6	6	1	GTCTGT	CCTCAA	AGAGAC
9-9-1	103976	9	9	1	GCAGACTCT	AAAGGTTGC	ACAGTCTGC
6-10-1	104053	6	10	1	GCACAT	TCTGCTCTCT	ATCTGC
7-6-1	104097	7	6	1	TGCAAAC	ACTAAA	GGTTGCA
9-9-1	104220	9	9	1	GCAGACTCT	AAAGGTTGC	ACAGTCTGC
6-2-1	104255	6	2	1	TCTCCT	CA	ATGAGA
10-0-1	104280	10	0	1	TGCAAACTCT		AAAGTTTGCA
9-9-1	104342	9	9	1	GCAGACTCT	AAAGGTTGC	ACAGTCTGC
9-9-1	104403	9	9	1	GCAGACTCT	AAAGGTTGC	ACAGTCTGC
6-1-1	104463	6	1	1	TGTAGA	C	TCTAAA
7-9-1	104466	7	9	1	AGACTCT	AAAGGTTGC	ACAGTCT
6-9-1	104561	6	9	1	GTCCTG	AATGAGGCC	CAGGCC
6-3-1	104630	6	3	1	TGAGAC	CTA	GGCTCA
9-9-1	104708	9	9	1	GCAGACTCT	AAAGGTTGC	ACAGTCTGC
9-9-1	104769	9	9	1	GCAGACTCT	ATAGGTTGC	ACAGTCTGC
9-9-1	104830	9	9	1	GCAGACTCT	AAAGGTTGC	ACAGTCTGC
9-9-1	104891	9	9	1	GCAGACTCT	AAAGGTGGC	ACAGTCTGC
7-9-1	104926	7	9	1	GGTCCTC	AATGAGACC	GAGGCCC
7-10-1	104936	7	10	1	GAGACCG	AGGCCCTATG	CAGTCTC
6-10-1	104978	6	10	1	CTCTCT	ATCTCTCCTC	AGTGAG
6-4-1	104985	6	4	1	TCTCTC	CTCA	GTGAGA
9-9-1	105074	9	9	1	GCAGACTCT	AAAGGTTGC	ACAGTCTGC
6-8-1	105107	6	8	1	TCGGTC	CTCAATGA	GACCTA
9-9-1	105135	9	9	1	GCAGACTCT	AAAGGTTGC	ACAGTCTGC
9-4-1	105194	9	4	1	GTGCAGCCT	CTAA	AGGTTGCAC
9-9-1	105257	9	9	1	GCAGACTCT	AAAGGTTGC	ACAGTCTGC
6-9-1	105312	6	9	1	ACCAGT	GCCGACTCT	AATGGT
8-9-1	105380	8	9	1	CAGACTCT	AAAGGTTTC	ACAGTCTG
9-9-1	105501	9	9	1	GCAGACTCT	AAAGGTTGC	ACAGTCTGC
9-9-1	105562	9	9	1	GCAGACTCT	AAAGGTTGC	ACAGTCTGC
9-9-1	105623	9	9	1	GCAGACTCT	AAAGGTTGC	ACAGTCTGC
6-2-1	105658	6	2	1	TCTCCT	CA	ATGAGA
9-9-1	105684	9	9	1	GCAGACTCT	AAAGGTGGC	ACAGTCTGC
7-9-1	105719	7	9	1	GGTCCTC	AATGAGACC	GAGGCCC
7-4-1	105806	7	4	1	GCAGACT	CTAA	AGTTTGC
6-1-1	105822	6	1	1	GCGCAG	T	CTGCTC
6-10-1	105893	6	10	1	CTCTCT	ATCAGTCCTC	AGTGAG
8-4-1	105927	8	4	1	TGCAGACT	CTAA	AGTTTGCA
9-9-1	105928	9	9	1	GCAGACTCT	AAAGTTTGC	AAAGTCTGC
6-0-1	105939	6	0	1	AGTTTG		CAAAGT
6-10-1	105954	6	10	1	CTCTCT	ATCTCTCCTC	AGTGAG
6-4-1	105961	6	4	1	TCTCTC	CTCA	GTGAGA
9-9-1	106050	9	9	1	GCAGACTCT	AAAGGTTGC	ACAGTCTGC
9-9-1	106111	9	9	1	GCAGACTCT	AAAGGTTGC	ACAGTCTGC
8-4-1	106171	8	4	1	TGCAGACT	CTAA	AGTTTGCA
8-9-1	106173	8	9	1	CAGACTCT	AAAGTTTGC	ACAGTCTG
7-1-1	106269	7	1	1	GCTCTCA	A	TGAGACC
9-9-1	106294	9	9	1	GCAGACTCT	AAAGGTTGC	ACAGTCTGC
8-9-1	106356	8	9	1	CAGACTCT	AAAGGTTGC	ACAGTCTG
6-1-1	106371	6	1	1	GCACAG	T	CTGTTC
6-10-1	106476	6	10	1	TGCAGA	CTATAAAGGT	TCTACA
8-7-1	106479	8	7	1	AGACTATA	AAGGTTC	TACAGTCT
9-8-1	106563	9	8	1	GGTCTCTTT	CTGTACTC	AATGAGACC
9-9-1	106599	9	9	1	GCAGACTCT	AAAGGTAGC	ACAGTCTGC
8-10-1	106614	8	10	1	AGCACAGT	CTGCTCTCTA	ACTGTCCT
6-1-1	106614	6	1	1	AGCACA	G	TCTGCT
9-9-1	106660	9	9	1	GCAGACTCT	AAAGGTTGC	ACAGTCTGC
6-1-1	106697	6	1	1	TCCTCA	A	TGAGAA
6-9-1	106846	6	9	1	GACTCT	AAAGGTTGC	ACAGTC
7-9-1	106906	7	9	1	AGACTCT	AAAGGTTGC	ACAGTCT
9-9-1	106965	9	9	1	GCAGACTCT	AAACGTTGC	ATAGTCTGC
9-9-1	107026	9	9	1	GCAGACTCT	AAACGTTGC	ACAGTCTGC
8-9-1	107149	8	9	1	CAGACTCT	AAAGGTTGC	ACAGTCTG
6-2-1	107183	6	2	1	TGTCCT	CA	ATGACA
9-9-1	107270	9	9	1	GCAGACTCT	AAAGGTTGC	ACAGTCTGC
6-2-1	107305	6	2	1	TCTCCT	CA	ATGAGA
7-7-1	107311	7	7	1	CAATGAG	ACCTAGG	CTCAATG
9-9-1	107331	9	9	1	GCAGACTCT	AAAGGTTGC	ACAGTCTGC
7-1-1	107367	7	1	1	GCTCTCA	A	TGAGACC
8-9-1	107393	8	9	1	CAGACTCT	AAAGGTTGC	ACAGTCTG
7-1-1	107489	7	1	1	GCTCTCA	A	TGAGACC
9-9-1	107514	9	9	1	GCAGACTCT	AAAGGTTGC	ACAGTCTGC
6-2-1	107549	6	2	1	TCTCCT	CA	ATGAGA
9-9-1	107575	9	9	1	GCAGACTCT	AAAGGTTGC	ACAGTCTGC
9-9-1	107636	9	9	1	GCAGACTCT	AAAGGTTGC	ACAGTCTGC
9-8-1	107661	9	8	1	GCTCTCTAT	CGGTCCTC	ATAGAGACC
6-10-1	107662	6	10	1	CTCTCT	ATCGGTCCTC	ATAGAG
7-9-1	107671	7	9	1	GGTCCTC	ATAGAGACC	GAGGCCC
7-7-1	107677	7	7	1	CATAGAG	ACCGAGG	CCCTATG
7-4-1	107758	7	4	1	GCAGACT	CTAA	AGTTTGC
6-1-1	107774	6	1	1	GCGCAG	T	CTGCTC
9-9-1	107819	9	9	1	GCAGACTCT	AAAGGTTGC	ATAGTCTGC
6-10-1	107845	6	10	1	CTCTCT	ATCAGTCCTC	AGTGAG
8-4-1	107879	8	4	1	TGCAGACT	CTAA	AGTTTGCA
9-9-1	107880	9	9	1	GCAGACTCT	AAAGTTTGC	AAAGTCTGC
6-0-1	107891	6	0	1	AGTTTG		CAAAGT
6-10-1	107906	6	10	1	CTCTCT	ATCTCTCCTC	AGTGAG
6-4-1	107913	6	4	1	TCTCTC	CTCA	GTGAGA
9-9-1	108002	9	9	1	GCAGACTCT	AAAGGTTGC	ACAGTCTGC
9-9-1	108063	9	9	1	GCAGACTCT	AAAGGTTGC	ACAGTCTGC
8-9-1	108125	8	9	1	CAGACTCT	AAAGGTTGC	ACAGTCTG
10-9-1	108184	10	9	1	TGCAGACTCT	AAAGGTTGC	ACAGTCTGCA
6-1-1	108200	6	1	1	TGCACA	G	TCTGCA
6-9-1	108240	6	9	1	ACCAGT	GTCGACTCT	AATGGT
6-0-1	108243	6	0	1	AGTGTC		GACTCT
9-9-1	108307	9	9	1	GCAGACTCT	AAAGGTTGC	ACAGTCTGC
6-9-1	108362	6	9	1	ACCAGT	GTCGACTCT	AATGGT
6-0-1	108365	6	0	1	AGTGTC		GACTCT
6-9-1	108371	6	9	1	GACTCT	AATGGTTGC	ATAGTC
8-9-1	108430	8	9	1	CAGACTCT	AAAGGTTGC	ACAGTCTG
7-1-1	108526	7	1	1	GCTCTCA	A	TGAGACC
9-9-1	108551	9	9	1	GCAGACTCT	AAAGGTTGC	ACAGTCTGC
9-9-1	108612	9	9	1	GCAGACTCT	AAAGGTTGC	ACAGTCTGC
9-9-1	108673	9	9	1	GCAGACTCT	AAAGGTTGC	ACAGTCTGC
6-10-1	108699	6	10	1	CTCTCT	ATTTCTCCTC	AGTGAG
9-9-1	108734	9	9	1	GCAGACTCT	AAAGGTGGC	ACAGTCTGC
6-6-1	108785	6	6	1	GAGGCT	CTATGC	AGACTC
7-4-1	108856	7	4	1	GCAGACT	CTAA	AGTTTGC
6-1-1	108872	6	1	1	GCGCAG	T	CTGCTC
9-8-1	108917	9	8	1	GCAGACTCT	AAAGTTGC	ATAGTCTGC
6-10-1	108942	6	10	1	CTCTCT	ATCAGTCCTC	AGTGAG
8-4-1	108976	8	4	1	TGCAGACT	CTAA	AGTTTGCA
9-9-1	108977	9	9	1	GCAGACTCT	AAAGTTTGC	AAAGTCTGC
6-0-1	108988	6	0	1	AGTTTG		CAAAGT
6-10-1	109003	6	10	1	CTCTCT	ATCTCTCCTC	AGTGAG
6-4-1	109010	6	4	1	TCTCTC	CTCA	GTGAGA
8-4-1	109037	8	4	1	TGCAGACT	CTAA	AGTTTGCA
7-7-1	109140	7	7	1	CAATGAG	ACCTAGG	CTCAATG
9-9-1	109160	9	9	1	GCAGACTCT	AAAGGTTGC	ACAGTCTGC
8-4-1	109220	8	4	1	TGCAGACT	CTAA	AGTTTGCA
8-9-1	109222	8	9	1	CAGACTCT	AAAGTTTGC	ACAGTCTG
7-1-1	109318	7	1	1	GCTCTCA	A	TGAGACC
9-9-1	109343	9	9	1	GCAGACTCT	AAAGGTTGC	ACAGTCTGC
8-9-1	109405	8	9	1	CAGACTCT	AAAGGTTGC	ACAGTCTG
6-1-1	109420	6	1	1	GCACAG	T	CTGTTC
9-9-1	109465	9	9	1	GCAGACTCT	AAAGCTTGC	ACAGTCTGC
6-10-1	109525	6	10	1	TGCAGA	CTATAAAGGT	TCTACA
10-7-1	109526	10	7	1	GCAGACTATA	AAGGTTC	TACAGTCTGC
7-4-1	109587	7	4	1	GCAGACT	CTAA	AGTTTGC
9-8-1	109612	9	8	1	GGTCTCTTT	CTGTCCTC	AATGAGACC
9-9-1	109648	9	9	1	GCAGACTGT	AAAGGTTGC	ACAGCCTGC
6-2-1	109659	6	2	1	AGGTTG	CA	CAGCCT
6-1-1	109697	6	1	1	CATAGG	C	CCAATG
9-9-1	109709	9	9	1	GCAGACTCT	AAAGGTTGC	ACAGTCTGC
7-1-1	109745	7	1	1	GCTCTCA	A	TGAGACC
9-9-1	109892	9	9	1	GCAGACTCT	AAAGGTTGC	ACAGTCTGC
8-9-1	109954	8	9	1	CAGACTCT	AAAGTTTTA	ACAGTCTG
9-9-1	110075	9	9	1	GCAGACTCT	AAAGGTGGC	ACAGTCTGC
8-9-1	110137	8	9	1	CAGACTCT	AAAGGTTGC	ACAGTCTG
6-1-1	110152	6	1	1	GCACAG	T	CTGTTC
7-9-1	110199	7	9	1	AGACTCT	AAAGGTTAC	ACAGTCT
9-4-1	110256	9	4	1	GTGCAGACT	CTAA	AGTTTGCAC
9-9-1	110258	9	9	1	GCAGACTCT	AAAGTTTGC	ACAGTCTGC
6-8-1	110276	6	8	1	ACAGTC	TGCTCTCT	GTCTGT
7-8-1	110284	7	8	1	CTCTCTG	TCTGTCCT	CAAAGAG
7-8-1	110285	7	8	1	TCTCTGT	CTGTCCTC	AAAGAGA
6-6-1	110290	6	6	1	GTCTGT	CCTCAA	AGAGAC
9-9-1	110319	9	9	1	GCAGACTCT	AAAGGTTGC	ACAGTCTGC
6-10-1	110396	6	10	1	GCACAT	TCTGCTCTCT	ATCTGC
7-6-1	110440	7	6	1	TGCAAAC	ACTAAA	GGTTGCA
9-9-1	110563	9	9	1	GCAGACTCT	AAAGGTTGC	ACAGTCTGC
6-2-1	110598	6	2	1	TCTCCT	CA	ATGAGA
10-0-1	110623	10	0	1	TGCAAACTCT		AAAGTTTGCA
9-9-1	110685	9	9	1	GCAGACTCT	AAAGGTTGC	ACAGTCTGC
9-9-1	110746	9	9	1	GCAGACTCT	AAAGGTTGC	ACAGTCTGC
6-1-1	110806	6	1	1	TGTAGA	C	TCTAAA
7-9-1	110809	7	9	1	AGACTCT	AAAGGTTGC	ACAGTCT
6-9-1	110904	6	9	1	GTCCTG	AATGAGGCC	CAGGCC
6-3-1	110973	6	3	1	TGAGAC	CTA	GGCTCA
9-9-1	111051	9	9	1	GCAGACTCT	AAAGGTTGC	ACAGTCTGC
9-9-1	111112	9	9	1	GCAGACTCT	ATAGGTTGC	ACAGTCTGC
9-9-1	111173	9	9	1	GCAGACTCT	AAAGGTTGC	ACAGTCTGC
9-9-1	111234	9	9	1	GCAGACTCT	AAAGGTGGC	ACAGTCTGC
7-9-1	111269	7	9	1	GGTCCTC	AATGAGACC	GAGGCCC
7-10-1	111279	7	10	1	GAGACCG	AGGCCCTATG	CAGTCTC
6-10-1	111321	6	10	1	CTCTCT	ATCTCTCCTC	AGTGAG
6-4-1	111328	6	4	1	TCTCTC	CTCA	GTGAGA
9-9-1	111417	9	9	1	GCAGACTCT	AAAGGTTGC	ACAGTCTGC
6-8-1	111450	6	8	1	TCGGTC	CTCAATGA	GACCTA
9-9-1	111478	9	9	1	GCAGACTCT	AAAGGTTGC	ACAGTCTGC
9-4-1	111537	9	4	1	GTGCAGCCT	CTAA	AGGTTGCAC
9-9-1	111600	9	9	1	GCAGACTCT	AAAGGTTGC	ACAGTCTGC
6-9-1	111655	6	9	1	ACCAGT	GCCGACTCT	AATGGT
8-9-1	111723	8	9	1	CAGACTCT	AAAGGTTTC	ACAGTCTG
9-9-1	111844	9	9	1	GCAGACTCT	AAAGGTTGC	ACAGTCTGC
9-9-1	111905	9	9	1	GCAGACTCT	AAAGGTTGC	ACAGTCTGC
9-9-1	111966	9	9	1	GCAGACTCT	AAAGGTTGC	ACAGTCTGC
6-2-1	112001	6	2	1	TCTCCT	CA	ATGAGA
9-9-1	112027	9	9	1	GCAGACTCT	AAAGGTGGC	ACAGTCTGC
7-9-1	112062	7	9	1	GGTCCTC	AATGAGACC	GAGGCCC
7-4-1	112149	7	4	1	GCAGACT	CTAA	AGTTTGC
6-1-1	112165	6	1	1	GCGCAG	T	CTGCTC
6-10-1	112236	6	10	1	CTCTCT	ATCAGTCCTC	AGTGAG
8-4-1	112270	8	4	1	TGCAGACT	CTAA	AGTTTGCA
9-9-1	112271	9	9	1	GCAGACTCT	AAAGTTTGC	AAAGTCTGC
6-0-1	112282	6	0	1	AGTTTG		CAAAGT
6-10-1	112297	6	10	1	CTCTCT	ATCTCTCCTC	AGTGAG
6-4-1	112304	6	4	1	TCTCTC	CTCA	GTGAGA
9-9-1	112393	9	9	1	GCAGACTCT	AAAGGTTGC	ACAGTCTGC
9-9-1	112454	9	9	1	GCAGACTCT	AAAGGTTGC	ACAGTCTGC
8-4-1	112514	8	4	1	TGCAGACT	CTAA	AGTTTGCA
8-9-1	112516	8	9	1	CAGACTCT	AAAGTTTGC	ACAGTCTG
7-1-1	112612	7	1	1	GCTCTCA	A	TGAGACC
9-9-1	112637	9	9	1	GCAGACTCT	AAAGGTTGC	ACAGTCTGC
8-9-1	112699	8	9	1	CAGACTCT	AAAGGTTGC	ACAGTCTG
6-1-1	112714	6	1	1	GCACAG	T	CTGTTC
6-10-1	112819	6	10	1	TGCAGA	CTATAAAGGT	TCTACA
8-7-1	112822	8	7	1	AGACTATA	AAGGTTC	TACAGTCT
9-8-1	112906	9	8	1	GGTCTCTTT	CTGTACTC	AATGAGACC
9-9-1	112942	9	9	1	GCAGACTCT	AAAGGTAGC	ACAGTCTGC
8-10-1	112957	8	10	1	AGCACAGT	CTGCTCTCTA	ACTGTCCT
6-1-1	112957	6	1	1	AGCACA	G	TCTGCT
9-9-1	113003	9	9	1	GCAGACTCT	AAAGGTTGC	ACAGTCTGC
6-1-1	113040	6	1	1	TCCTCA	A	TGAGAA
6-9-1	113189	6	9	1	GACTCT	AAAGGTTGC	ACAGTC
7-9-1	113249	7	9	1	AGACTCT	AAAGGTTGC	ACAGTCT
9-9-1	113308	9	9	1	GCAGACTCT	AAACGTTGC	ATAGTCTGC
9-9-1	113369	9	9	1	GCAGACTCT	AAACGTTGC	ACAGTCTGC
8-9-1	113492	8	9	1	CAGACTCT	AAAGGTTGC	ACAGTCTG
6-2-1	113526	6	2	1	TGTCCT	CA	ATGACA
9-9-1	113613	9	9	1	GCAGACTCT	AAAGGTTGC	ACAGTCTGC
6-2-1	113648	6	2	1	TCTCCT	CA	ATGAGA
7-7-1	113654	7	7	1	CAATGAG	ACCTAGG	CTCAATG
9-9-1	113674	9	9	1	GCAGACTCT	AAAGGTTGC	ACAGTCTGC
7-1-1	113710	7	1	1	GCTCTCA	A	TGAGACC
8-9-1	113736	8	9	1	CAGACTCT	AAAGGTTGC	ACAGTCTG
7-1-1	113832	7	1	1	GCTCTCA	A	TGAGACC
9-9-1	113857	9	9	1	GCAGACTCT	AAAGGTTGC	ACAGTCTGC
6-2-1	113892	6	2	1	TCTCCT	CA	ATGAGA
9-9-1	113918	9	9	1	GCAGACTCT	AAAGGTTGC	ACAGTCTGC
9-9-1	113979	9	9	1	GCAGACTCT	AAAGGTTGC	ACAGTCTGC
9-8-1	114004	9	8	1	GCTCTCTAT	CGGTCCTC	ATAGAGACC
6-10-1	114005	6	10	1	CTCTCT	ATCGGTCCTC	ATAGAG
7-9-1	114014	7	9	1	GGTCCTC	ATAGAGACC	GAGGCCC
7-7-1	114020	7	7	1	CATAGAG	ACCGAGG	CCCTATG
7-4-1	114101	7	4	1	GCAGACT	CTAA	AGTTTGC
6-1-1	114117	6	1	1	GCGCAG	T	CTGCTC
9-9-1	114162	9	9	1	GCAGACTCT	AAAGGTTGC	ATAGTCTGC
6-10-1	114188	6	10	1	CTCTCT	ATCAGTCCTC	AGTGAG
8-4-1	114222	8	4	1	TGCAGACT	CTAA	AGTTTGCA
9-9-1	114223	9	9	1	GCAGACTCT	AAAGTTTGC	AAAGTCTGC
6-0-1	114234	6	0	1	AGTTTG		CAAAGT
6-10-1	114249	6	10	1	CTCTCT	ATCTCTCCTC	AGTGAG
6-4-1	114256	6	4	1	TCTCTC	CTCA	GTGAGA
9-9-1	114345	9	9	1	GCAGACTCT	AAAGGTTGC	ACAGTCTGC
9-9-1	114406	9	9	1	GCAGACTCT	AAAGGTTGC	ACAGTCTGC
8-9-1	114468	8	9	1	CAGACTCT	AAAGGTTGC	ACAGTCTG
10-9-1	114527	10	9	1	TGCAGACTCT	AAAGGTTGC	ACAGTCTGCA
6-1-1	114543	6	1	1	TGCACA	G	TCTGCA
6-9-1	114583	6	9	1	ACCAGT	GTCGACTCT	AATGGT
6-0-1	114586	6	0	1	AGTGTC		GACTCT
9-9-1	114650	9	9	1	GCAGACTCT	AAAGGTTGC	ACAGTCTGC
6-9-1	114705	6	9	1	ACCAGT	GTCGACTCT	AATGGT
6-0-1	114708	6	0	1	AGTGTC		GACTCT
6-9-1	114714	6	9	1	GACTCT	AATGGTTGC	ATAGTC
8-9-1	114773	8	9	1	CAGACTCT	AAAGGTTGC	ACAGTCTG
7-1-1	114869	7	1	1	GCTCTCA	A	TGAGACC
9-9-1	114894	9	9	1	GCAGACTCT	AAAGGTTGC	ACAGTCTGC
9-9-1	114955	9	9	1	GCAGACTCT	AAAGGTTGC	ACAGTCTGC
9-9-1	115016	9	9	1	GCAGACTCT	AAAGGTTGC	ACAGTCTGC
6-10-1	115042	6	10	1	CTCTCT	ATTTCTCCTC	AGTGAG
9-9-1	115077	9	9	1	GCAGACTCT	AAAGGTGGC	ACAGTCTGC
6-6-1	115128	6	6	1	GAGGCT	CTATGC	AGACTC
7-4-1	115199	7	4	1	GCAGACT	CTAA	AGTTTGC
6-1-1	115215	6	1	1	GCGCAG	T	CTGCTC
9-8-1	115260	9	8	1	GCAGACTCT	AAAGTTGC	ATAGTCTGC
6-10-1	115285	6	10	1	CTCTCT	ATCAGTCCTC	AGTGAG
8-4-1	115319	8	4	1	TGCAGACT	CTAA	AGTTTGCA
9-9-1	115320	9	9	1	GCAGACTCT	AAAGTTTGC	AAAGTCTGC
6-0-1	115331	6	0	1	AGTTTG		CAAAGT
6-10-1	115346	6	10	1	CTCTCT	ATCTCTCCTC	AGTGAG
6-4-1	115353	6	4	1	TCTCTC	CTCA	GTGAGA
8-4-1	115380	8	4	1	TGCAGACT	CTAA	AGTTTGCA
7-7-1	115483	7	7	1	CAATGAG	ACCTAGG	CTCAATG
9-9-1	115503	9	9	1	GCAGACTCT	AAAGGTTGC	ACAGTCTGC
8-4-1	115563	8	4	1	TGCAGACT	CTAA	AGTTTGCA
8-9-1	115565	8	9	1	CAGACTCT	AAAGTTTGC	ACAGTCTG
7-1-1	115661	7	1	1	GCTCTCA	A	TGAGACC
9-9-1	115686	9	9	1	GCAGACTCT	AAAGGTTGC	ACAGTCTGC
8-9-1	115748	8	9	1	CAGACTCT	AAAGGTTGC	ACAGTCTG
6-1-1	115763	6	1	1	GCACAG	T	CTGTTC
9-9-1	115808	9	9	1	GCAGACTCT	AAAGCTTGC	ACAGTCTGC
6-10-1	115868	6	10	1	TGCAGA	CTATAAAGGT	TCTACA
10-7-1	115869	10	7	1	GCAGACTATA	AAGGTTC	TACAGTCTGC
7-4-1	115930	7	4	1	GCAGACT	CTAA	AGTTTGC
9-8-1	115955	9	8	1	GGTCTCTTT	CTGTCCTC	AATGAGACC
9-9-1	115991	9	9	1	GCAGACTGT	AAAGGTTGC	ACAGCCTGC
6-2-1	116002	6	2	1	AGGTTG	CA	CAGCCT
6-1-1	116040	6	1	1	CATAGG	C	CCAATG
9-9-1	116052	9	9	1	GCAGACTCT	AAAGGTTGC	ACAGTCTGC
7-1-1	116088	7	1	1	GCTCTCA	A	TGAGACC
9-9-1	116235	9	9	1	GCAGACTCT	AAAGGTTGC	ACAGTCTGC
8-9-1	116297	8	9	1	CAGACTCT	AAAGTTTTA	ACAGTCTG
9-9-1	116418	9	9	1	GCAGACTCT	AAAGGTGGC	ACAGTCTGC
8-9-1	116480	8	9	1	CAGACTCT	AAAGGTTGC	ACAGTCTG
6-1-1	116495	6	1	1	GCACAG	T	CTGTTC
7-9-1	116542	7	9	1	AGACTCT	AAAGGTTAC	ACAGTCT
7-7-1	116576	7	7	1	GTCCTCA	ATGAGAC	TTAGGAC
6-9-1	116595	6	9	1	ACCAGT	GCCGACTCT	AATGGT
6-10-1	116627	6	10	1	CTCTTT	ATCTGTCCTC	AATGAG
6-9-1	116665	6	9	1	GACTCT	AAAGGTTGC	ACAGTC
7-1-1	116759	7	1	1	GCTCTCA	A	TGAGACC
6-0-1	116769	6	0	1	AGACCT		AGGCCT
9-9-1	116784	9	9	1	GCAGACTCT	AAAGGTAGC	ACAGTCTGC
6-1-1	116799	6	1	1	AGCACA	G	TCTGCT
8-9-1	116846	8	9	1	CAGACTCT	AAACGTTGC	ATAGTCTG
9-9-1	116906	9	9	1	GCAGACTCT	AAAGGTTGC	ACAGTCTGC
9-9-1	116967	9	9	1	GCAGACTCT	AAAGCTTGC	ACAGTCTGC
6-10-1	117027	6	10	1	TGCAGA	CTATAAAGGT	TCTACA
10-7-1	117028	10	7	1	GCAGACTATA	AAGGTTC	TACAGTCTGC
9-9-1	117089	9	9	1	GCAGACTCT	AAAGGTTGC	ACAGTCTGC
7-10-1	117105	7	10	1	GCACAGT	CTGCTCTCTA	ACTGTCC
6-10-1	117116	6	10	1	TCTCTA	ACTGTCCTCA	TTGAGA
7-7-1	117130	7	7	1	CATTGAG	ACATAGG	CCCAATG
6-1-1	117138	6	1	1	CATAGG	C	CCAATG
9-9-1	117150	9	9	1	GCAGACTCT	AAAGGTTCC	ACAGTCTGC
6-9-1	117268	6	9	1	CAACGC	AGACTCTAA	GGGTTG
9-9-1	117333	9	9	1	GCAGACTCT	AAAGGTTGC	ACAGTCTGC
7-9-1	117396	7	9	1	AGACTCT	AAAGGTTGC	ACAGTCT
7-8-1	117453	7	8	1	ATGCAGA	CTGTAAAC	TTTGCAT
9-9-1	117455	9	9	1	GCAGACTGT	AAACTTTGC	ATAGTCTGC
6-1-1	117461	6	1	1	TGTAAA	C	TTTGCA
6-0-1	117466	6	0	1	ACTTTG		CATAGT
9-9-1	117516	9	9	1	GCAGACTCT	AAAGGTTGC	ACAGTCTGC
8-9-1	117578	8	9	1	CAGACTCT	AAAGGTTGC	ACAGTCTG
6-2-1	117612	6	2	1	TGTCCT	CA	ATGACA
9-4-1	117636	9	4	1	GTGCAGACT	CTAA	AGTTTGCAC
9-9-1	117638	9	9	1	GCAGACTCT	AAAGTTTGC	ACAGTCTGC
6-8-1	117656	6	8	1	ACAGTC	TGCTCTCT	GTCTGT
7-8-1	117664	7	8	1	CTCTCTG	TCTGTCCT	CAAAGAG
7-8-1	117665	7	8	1	TCTCTGT	CTGTCCTC	AAAGAGA
6-6-1	117670	6	6	1	GTCTGT	CCTCAA	AGAGAC
9-9-1	117699	9	9	1	GCAGACTAT	AAAGGTTGC	ACAGTCTGC
6-1-1	117759	6	1	1	TGTAGA	C	TCTAAA
7-9-1	117762	7	9	1	AGACTCT	AAAGGTGGC	ACAGTCT
8-4-1	117820	8	4	1	TGCAAACT	CTAA	AGGTTGCA
6-3-1	117861	6	3	1	TCAATG	AGA	CATAGA
9-9-1	117882	9	9	1	GCAGACTCT	AAAGGTTGC	ACAGTCTGC
9-9-1	117943	9	9	1	GCAGACTCT	AAAGGTTGC	ACAGTCTGC
6-2-1	117978	6	2	1	TCTCCT	CC	ATGAGA
9-9-1	118004	9	9	1	GCAGACTCT	AAAGGTGGC	ACAGTCTGC
7-9-1	118039	7	9	1	GGTCCTC	AATGAGACC	GAGGCCC
6-10-1	118091	6	10	1	CTCTCT	ATCTGTCCTC	AGTGAG
9-0-1	118126	9	0	1	GCAAACTCT		AAAGTTTGC
6-1-1	118142	6	1	1	GCGCAG	T	CTGCTC
9-9-1	118187	9	9	1	GCAGACTCT	AAAGGTTGC	ATAGTCTGC
6-10-1	118213	6	10	1	CTCTCT	ATCAGTCCTC	AGTGAG
6-1-1	118247	6	1	1	TGTAGA	C	TCTAAA
7-9-1	118250	7	9	1	AGACTCT	AAAGTTTGC	AAAGTCT
6-0-1	118259	6	0	1	AGTTTG		CAAAGT
6-10-1	118274	6	10	1	CTCTCT	ATCTCTCCTC	AGTGAG
6-4-1	118281	6	4	1	TCTCTC	CTCA	GTGAGA
9-9-1	118370	9	9	1	GCAGACTCT	AAAGGTTTC	ACAGTCTGC
9-9-1	118431	9	9	1	GCAGACTCT	AAACGTTGC	ACAGTCTGC
8-4-1	118491	8	4	1	TGCAGACT	CTAA	AGTTTGCA
8-9-1	118493	8	9	1	CAGACTCT	AAAGTTTGC	ACAGTCTG
7-1-1	118589	7	1	1	GCTCTCA	A	TGAGACC
9-9-1	118614	9	9	1	GCAGACTCT	AAAGGTTGC	ACAGTCTGC
8-4-1	118674	8	4	1	TGCAGACT	CTAA	AGTTTGCA
8-9-1	118676	8	9	1	CAGACTCT	AAAGTTTGC	ACAGTCTG
6-1-1	118691	6	1	1	GCACAG	T	CTGTTC
6-1-1	118735	6	1	1	TGTAGA	C	TCTAAA
7-9-1	118738	7	9	1	AGACTCT	AAAGCTTGC	ACAGTCT
6-10-1	118796	6	10	1	TGCAGA	CTATAAAGGT	TCTACA
10-7-1	118797	10	7	1	GCAGACTATA	AAGGTTC	TACAGTCTGC
8-4-1	118857	8	4	1	TGCAAACT	CTAA	AGGTTGCA
9-8-1	118883	9	8	1	GGTCTCTTT	CTGTCCTC	AATGAGACC
9-9-1	118919	9	9	1	GCAGACTCT	AAAGGTTGC	ACAGTCTGC
7-10-1	118935	7	10	1	GCACAGT	CTGCTCTCTA	ACTGTCC
6-1-1	118968	6	1	1	CATAGG	C	CCAATG
9-9-1	118980	9	9	1	GCAGACTCT	AAAGGTTGC	ACAGTCTGC
6-9-1	119166	6	9	1	GACTCT	AAAGGTTGC	ACAGTC
7-9-1	119226	7	9	1	AGACTCT	AAAGGTTGC	ACAGTCT
6-8-1	119257	6	8	1	TCTGTC	CTCAATGA	GACCGA
6-6-1	119275	6	6	1	GAGGCT	CTATGC	AGACTC
6-10-1	119311	6	10	1	CTCTCT	ATCTGTCCTC	AGTGAG
7-4-1	119346	7	4	1	GCAGACT	CTAA	AGTTTGC
6-1-1	119362	6	1	1	GCGCAG	T	CTGCTC
9-9-1	119407	9	9	1	GCAGACTCT	AAAGGTTGC	ATAGTCTGC
7-9-1	119469	7	9	1	AGACTCT	AAAGTTTGC	AAAGTCT
6-0-1	119478	6	0	1	AGTTTG		CAAAGT
6-10-1	119493	6	10	1	CTCTCT	ATCTCGCCTC	AGTGAG
6-4-1	119500	6	4	1	TCTCGC	CTCA	GTGAGA
6-1-1	119504	6	1	1	GCCTCA	G	TGAGAC
8-9-1	119529	8	9	1	CAGACTCT	AAAGGTTGC	ACAGTCTG
7-7-1	119569	7	7	1	CAATGAG	ACCTAGG	CTCAGTG
11-0-1	119587	11	0	1	GTGCAGACTTT		AAAGTTTGCAC
6-9-1	119592	6	9	1	GACTTT	AAAGTTTGC	ACAGTC
9-9-1	119650	9	9	1	GCAGACTCT	AAAGGTTGC	ACAGTCTGC
7-1-1	119808	7	1	1	GCTCTCA	A	TGAGACC
9-9-1	119833	9	9	1	GCAGACTCT	AAAGGTTGC	ACAGTCTGC
9-7-1	119895	9	7	1	CAGACTCTA	AAGGTTG	TACAGTCTG
9-9-1	119955	9	9	1	GCAGACTCT	AAAGGTTGC	ACAGTCTGC
6-9-1	120010	6	9	1	ACCAGT	GCGGACTCT	AATGGT
6-9-1	120020	6	9	1	ACTCTA	ATGGTTGCC	TAGTGT
6-9-1	120080	6	9	1	GACTCT	AAAGGTTGC	ACAGTC
7-1-1	120174	7	1	1	GCTCTCA	A	TGAGACC
8-9-1	120261	8	9	1	CAGACTCT	AAACGTTGC	ATAGTCTG
8-4-1	120320	8	4	1	TGCAGACT	CTAA	AGTTTGCA
9-9-1	120321	9	9	1	GCAGACTCT	AAAGTTTGC	ACAGTCTGC
9-9-1	120382	9	9	1	GCAGACTCT	AAAGCTTGC	ACAGTCTGC
6-10-1	120442	6	10	1	TGCAGA	CTATGAAGGT	TCTACA
9-9-1	120443	9	9	1	GCAGACTAT	GAAGGTTCT	ACAGTCTGC
6-8-1	120476	6	8	1	TCTGTC	CTCAATGA	GACCGA
6-3-1	120487	6	3	1	TGAGAC	CGA	GTCCCA
8-8-1	120530	8	8	1	GTCTCTTT	TTGTCCTC	AATGAGAC
8-4-1	120564	8	4	1	TGCAGACT	CTAA	AGTTTGCA
9-9-1	120565	9	9	1	GCAGACTCT	AAAGTTTGC	ACAGTCTGC
7-10-1	120581	7	10	1	GCACAGT	CTGCTCTCTA	ACTGTCC
6-1-1	120614	6	1	1	CATAGG	C	CCAATG
9-9-1	120626	9	9	1	GCAGACTCT	AAAGGTTGC	ACAGTCTGC
9-4-1	120685	9	4	1	GTGCAGACT	CTAA	AGTTTGCAC
9-9-1	120687	9	9	1	GCAGACTCT	AAAGTTTGC	ACAGTCTGC
6-8-1	120705	6	8	1	ACAGTC	TGCTCTCT	GTCTGT
7-8-1	120713	7	8	1	CTCTCTG	TCTGTCCT	CAAAGAG
7-8-1	120714	7	8	1	TCTCTGT	CTGTCCTC	AAAGAGA
6-6-1	120719	6	6	1	GTCTGT	CCTCAA	AGAGAC
9-9-1	120748	9	9	1	GCAGACTCT	AAAGGTTGC	ACAGTCTGC
6-10-1	120825	6	10	1	GCACAT	TCTGCTCTCT	ATCTGC
7-6-1	120869	7	6	1	TGCAAAC	ACTAAA	GGTTGCA
9-9-1	120992	9	9	1	GCAGACTCT	AAAGGTTGC	ACAGTCTGC
6-2-1	121027	6	2	1	TCTCCT	CA	ATGAGA
10-0-1	121052	10	0	1	TGCAAACTCT		AAAGTTTGCA
9-9-1	121114	9	9	1	GCAGACTCT	AAAGGTTGC	ACAGTCTGC
9-9-1	121175	9	9	1	GCAGACTCT	AAAGGTTGC	ACAGTCTGC
6-1-1	121235	6	1	1	TGTAGA	C	TCTAAA
7-9-1	121238	7	9	1	AGACTCT	AAAGGTTGC	ACAGTCT
6-9-1	121333	6	9	1	GTCCTG	AATGAGGCC	CAGGCC
6-3-1	121402	6	3	1	TGAGAC	CTA	GGCTCA
9-9-1	121480	9	9	1	GCAGACTCT	AAAGGTTGC	ACAGTCTGC
9-9-1	121541	9	9	1	GCAGACTCT	ATAGGTTGC	ACAGTCTGC
9-9-1	121602	9	9	1	GCAGACTCT	AAAGGTTGC	ACAGTCTGC
9-9-1	121663	9	9	1	GCAGACTCT	AAAGGTGGC	ACAGTCTGC
7-9-1	121698	7	9	1	GGTCCTC	AATGAGACC	GAGGCCC
7-10-1	121708	7	10	1	GAGACCG	AGGCCCTATG	CAGTCTC
6-10-1	121750	6	10	1	CTCTCT	ATCTCTCCTC	AGTGAG
6-4-1	121757	6	4	1	TCTCTC	CTCA	GTGAGA
9-9-1	121846	9	9	1	GCAGACTCT	AAAGGTTGC	ACAGTCTGC
6-8-1	121879	6	8	1	TCGGTC	CTCAATGA	GACCTA
9-9-1	121907	9	9	1	GCAGACTCT	AAAGGTTGC	ACAGTCTGC
9-4-1	121966	9	4	1	GTGCAGCCT	CTAA	AGGTTGCAC
9-9-1	122029	9	9	1	GCAGACTCT	AAAGGTTGC	ACAGTCTGC
6-9-1	122084	6	9	1	ACCAGT	GCCGACTCT	AATGGT
8-9-1	122152	8	9	1	CAGACTCT	AAAGGTTTC	ACAGTCTG
9-9-1	122273	9	9	1	GCAGACTCT	AAAGGTTGC	ACAGTCTGC
9-9-1	122395	9	9	1	GCAGACTCT	AAAGGTTGC	ACAGTCTGC
9-9-1	122456	9	9	1	GCAGACTCT	AAAGGTTGC	ACAGTCTGC
8-4-1	122516	8	4	1	TGCAGACT	CTAA	AGTTTGCA
8-9-1	122518	8	9	1	CAGACTCT	AAAGTTTGC	ACAGTCTG
7-1-1	122614	7	1	1	GCTCTCA	A	TGAGACC
9-9-1	122639	9	9	1	GCAGACTCT	AAAGGTTGC	ACAGTCTGC
8-9-1	122701	8	9	1	CAGACTCT	AAAGGTTGC	ACAGTCTG
6-1-1	122716	6	1	1	GCACAG	T	CTGTTC
6-10-1	122821	6	10	1	TGCAGA	CTATAAAGGT	TCTACA
8-7-1	122824	8	7	1	AGACTATA	AAGGTTC	TACAGTCT
9-8-1	122908	9	8	1	GGTCTCTTT	CTGTACTC	AATGAGACC
9-9-1	122944	9	9	1	GCAGACTCT	AAAGGTAGC	ACAGTCTGC
8-10-1	122959	8	10	1	AGCACAGT	CTGCTCTCTA	ACTGTCCT
6-1-1	122959	6	1	1	AGCACA	G	TCTGCT
9-9-1	123005	9	9	1	GCAGACTCT	AAAGGTTGC	ACAGTCTGC
6-1-1	123042	6	1	1	TCCTCA	A	TGAGAA
6-9-1	123191	6	9	1	GACTCT	AAAGGTTGC	ACAGTC
7-9-1	123251	7	9	1	AGACTCT	AAAGGTTGC	ACAGTCT
9-9-1	123310	9	9	1	GCAGACTCT	AAACGTTGC	ATAGTCTGC
9-9-1	123371	9	9	1	GCAGACTCT	AAACGTTGC	ACAGTCTGC
8-9-1	123494	8	9	1	CAGACTCT	AAAGGTTGC	ACAGTCTG
6-2-1	123528	6	2	1	TGTCCT	CA	ATGACA
9-9-1	123615	9	9	1	GCAGACTCT	AAAGGTTGC	ACAGTCTGC
7-1-1	123651	7	1	1	GCTCTCA	A	TGAGACC
8-9-1	123677	8	9	1	CAGACTCT	AAAGGTTGC	ACAGTCTG
7-1-1	123773	7	1	1	GCTCTCA	A	TGAGACC
9-9-1	123798	9	9	1	GCAGACTCT	AAAGGTTGC	ACAGTCTGC
6-2-1	123833	6	2	1	TCTCCT	CA	ATGAGA
9-9-1	123859	9	9	1	GCAGACTCT	AAAGGTTGC	ACAGTCTGC
9-9-1	123920	9	9	1	GCAGACTCT	AAAGGTTGC	ACAGTCTGC
9-8-1	123945	9	8	1	GCTCTCTAT	CGGTCCTC	ATAGAGACC
6-10-1	123946	6	10	1	CTCTCT	ATCGGTCCTC	ATAGAG
7-9-1	123955	7	9	1	GGTCCTC	ATAGAGACC	GAGGCCC
7-7-1	123961	7	7	1	CATAGAG	ACCGAGG	CCCTATG
7-4-1	124042	7	4	1	GCAGACT	CTAA	AGTTTGC
6-1-1	124058	6	1	1	GCGCAG	T	CTGCTC
9-9-1	124103	9	9	1	GCAGACTCT	AAAGGTTGC	ATAGTCTGC
6-10-1	124129	6	10	1	CTCTCT	ATCAGTCCTC	AGTGAG
8-4-1	124163	8	4	1	TGCAGACT	CTAA	AGTTTGCA
9-9-1	124164	9	9	1	GCAGACTCT	AAAGTTTGC	AAAGTCTGC
6-0-1	124175	6	0	1	AGTTTG		CAAAGT
6-10-1	124190	6	10	1	CTCTCT	ATCTCTCCTC	AGTGAG
6-4-1	124197	6	4	1	TCTCTC	CTCA	GTGAGA
9-9-1	124286	9	9	1	GCAGACTCT	AAAGGTTGC	ACAGTCTGC
9-9-1	124347	9	9	1	GCAGACTCT	AAAGGTTGC	ACAGTCTGC
8-9-1	124409	8	9	1	CAGACTCT	AAAGGTTGC	ACAGTCTG
10-9-1	124468	10	9	1	TGCAGACTCT	AAAGGTTGC	ACAGTCTGCA
6-1-1	124484	6	1	1	TGCACA	G	TCTGCA
6-9-1	124524	6	9	1	ACCAGT	GTCGACTCT	AATGGT
6-0-1	124527	6	0	1	AGTGTC		GACTCT
9-9-1	124591	9	9	1	GCAGACTCT	AAAGGTTGC	ACAGTCTGC
6-9-1	124646	6	9	1	ACCAGT	GTCGACTCT	AATGGT
6-0-1	124649	6	0	1	AGTGTC		GACTCT
6-9-1	124655	6	9	1	GACTCT	AATGGTTGC	ATAGTC
8-9-1	124714	8	9	1	CAGACTCT	AAAGGTTGC	ACAGTCTG
7-1-1	124810	7	1	1	GCTCTCA	A	TGAGACC
9-9-1	124835	9	9	1	GCAGACTCT	AAAGGTTGC	ACAGTCTGC
9-9-1	124896	9	9	1	GCAGACTCT	AAAGGTTGC	ACAGTCTGC
9-9-1	124957	9	9	1	GCAGACTCT	AAAGGTTGC	ACAGTCTGC
6-10-1	124983	6	10	1	CTCTCT	ATTTCTCCTC	AGTGAG
9-9-1	125018	9	9	1	GCAGACTCT	AAAGGTGGC	ACAGTCTGC
6-6-1	125069	6	6	1	GAGGCT	CTATGC	AGACTC
7-4-1	125140	7	4	1	GCAGACT	CTAA	AGTTTGC
6-1-1	125156	6	1	1	GCGCAG	T	CTGCTC
9-8-1	125201	9	8	1	GCAGACTCT	AAAGTTGC	ATAGTCTGC
6-10-1	125226	6	10	1	CTCTCT	ATCAGTCCTC	AGTGAG
8-4-1	125260	8	4	1	TGCAGACT	CTAA	AGTTTGCA
9-9-1	125261	9	9	1	GCAGACTCT	AAAGTTTGC	AAAGTCTGC
6-0-1	125272	6	0	1	AGTTTG		CAAAGT
6-10-1	125287	6	10	1	CTCTCT	ATCTCTCCTC	AGTGAG
6-4-1	125294	6	4	1	TCTCTC	CTCA	GTGAGA
8-4-1	125321	8	4	1	TGCAGACT	CTAA	AGTTTGCA
7-7-1	125424	7	7	1	CAATGAG	ACCTAGG	CTCAATG
9-9-1	125444	9	9	1	GCAGACTCT	AAAGGTTGC	ACAGTCTGC
8-4-1	125504	8	4	1	TGCAGACT	CTAA	AGTTTGCA
8-9-1	125506	8	9	1	CAGACTCT	AAAGTTTGC	ACAGTCTG
7-1-1	125602	7	1	1	GCTCTCA	A	TGAGACC
9-9-1	125627	9	9	1	GCAGACTCT	AAAGGTTGC	ACAGTCTGC
8-9-1	125689	8	9	1	CAGACTCT	AAAGGTTGC	ACAGTCTG
6-1-1	125704	6	1	1	GCACAG	T	CTGTTC
9-9-1	125749	9	9	1	GCAGACTCT	AAAGCTTGC	ACAGTCTGC
6-10-1	125809	6	10	1	TGCAGA	CTATAAAGGT	TCTACA
10-7-1	125810	10	7	1	GCAGACTATA	AAGGTTC	TACAGTCTGC
7-4-1	125871	7	4	1	GCAGACT	CTAA	AGTTTGC
9-8-1	125896	9	8	1	GGTCTCTTT	CTGTCCTC	AATGAGACC
9-9-1	125932	9	9	1	GCAGACTGT	AAAGGTTGC	ACAGCCTGC
6-2-1	125943	6	2	1	AGGTTG	CA	CAGCCT
6-1-1	125981	6	1	1	CATAGG	C	CCAATG
9-9-1	125993	9	9	1	GCAGACTCT	AAAGGTTGC	ACAGTCTGC
6-9-1	126179	6	9	1	GACTCT	AAAGGTTGC	ACAGTC
7-9-1	126239	7	9	1	AGACTCT	AAAGGTTGC	ACAGTCT
9-9-1	126298	9	9	1	GCAGACTCT	AAACGTTGC	ATAGTCTGC
9-9-1	126359	9	9	1	GCAGACTCT	AAACGTTGC	ACAGTCTGC
9-9-1	126420	9	9	1	GCAGACTCT	AAAGGTTGC	AGATTCTGC
8-9-1	126482	8	9	1	CAGACTCT	AAAGGTTGC	ACAGTCTG
6-2-1	126516	6	2	1	TGTCCT	CA	ATGACA
9-4-1	126540	9	4	1	GTGCAGACT	CTAA	AGTTTGCAC
9-9-1	126542	9	9	1	GCAGACTCT	AAAGTTTGC	ACAGTCTGC
6-8-1	126560	6	8	1	ACAGTC	TGCTCTCT	GTCTGT
7-8-1	126568	7	8	1	CTCTCTG	TCTGTCCT	CAAAGAG
7-8-1	126569	7	8	1	TCTCTGT	CTGTCCTC	AAAGAGA
6-6-1	126574	6	6	1	GTCTGT	CCTCAA	AGAGAC
7-9-1	126605	7	9	1	AGACTCT	AAAGGTTGC	ACAGTCT
7-4-1	126634	7	4	1	TATCTGT	CCTC	ACTGATA
8-9-1	126665	8	9	1	CAGACTCT	AAAGGTTGC	ACAGTCTG
6-1-1	126680	6	1	1	GCACAG	T	CTGTTC
6-8-1	126758	6	8	1	TCGGTC	CTCAATGA	GACCTA
9-9-1	126786	9	9	1	GCAGACTCT	AAAGGTTGC	ACAGTCTGC
8-4-1	126846	8	4	1	TGCAAACT	CTAA	AGGTTGCA
9-9-1	126969	9	9	1	GCAGACTCT	AAAGGTTGC	ACAGTCTGC
9-4-1	127028	9	4	1	GTGCAGACT	CTAA	AGTTTGCAC
9-9-1	127030	9	9	1	GCAGACTCT	AAAGTTTGC	ACAGTCTGC
6-2-1	127127	6	2	1	GCTCTC	AA	GAGACC
8-4-1	127150	8	4	1	TGCAAACT	CTAA	AGGTTGCA
6-2-1	127186	6	2	1	TCTCCT	GA	ATGAGA
8-4-1	127272	8	4	1	TGCAGACT	GTAA	AGTTTGCA
9-9-1	127273	9	9	1	GCAGACTGT	AAAGTTTGC	ATAGTCTGC
6-1-1	127279	6	1	1	TGTAAA	G	TTTGCA
6-10-1	127299	6	10	1	CTCTCT	ATCTGTCCTC	AGTGAG
9-9-1	127334	9	9	1	GCAGACTCT	AAATGTTGC	ACAGTCTGC
9-9-1	127395	9	9	1	GCAGACTCT	AAAGGTTGC	ACAGTCTGC
9-9-1	127456	9	9	1	GCAGACTCT	AAAGGTTGC	ACAGTCTGC
9-9-1	127517	9	9	1	GCAGACTCT	AAAGGTTGC	ACAGTCTGC
7-9-1	127552	7	9	1	GGTCCTC	AATGAGACC	GAGGCCC
6-10-1	127604	6	10	1	CTCTCT	ATCTGTCCTC	AGTGAG
7-4-1	127639	7	4	1	GCAGACT	CTAA	AGTTTGC
6-1-1	127655	6	1	1	GCGCAG	T	CTGCTC
9-8-1	127699	9	8	1	GCAGACTCT	AAAGTTGC	ATAGTCTGC
6-10-1	127724	6	10	1	CTCTCT	ATCAGTCCTC	AGTGAG
8-4-1	127758	8	4	1	TGCAGACT	CTGA	AGTTTGCA
6-1-1	127758	6	1	1	TGCAGA	C	TCTGAA
10-7-1	127759	10	7	1	GCAGACTCTG	AAGTTTG	CAAAGTCTGC
6-0-1	127770	6	0	1	AGTTTG		CAAAGT
6-10-1	127785	6	10	1	CTCTCT	ATCTCTCCTC	AGTGAG
6-4-1	127792	6	4	1	TCTCTC	CTCA	GTGAGA
8-4-1	127819	8	4	1	TGCAGACT	CTAA	AGTTTGCA
8-4-1	127880	8	4	1	TGCAGACT	CTAA	AGTTTGCA
9-9-1	127881	9	9	1	GCAGACTCT	AAAGTTTGC	AAAGTCTGC
6-0-1	127892	6	0	1	AGTTTG		CAAAGT
9-9-1	127942	9	9	1	GCAGACTCT	AAAGGTTGC	ACAGTCTGC
8-9-1	128004	8	9	1	CAGACTCT	AAAGGTTGC	ACAGTCTG
7-1-1	128100	7	1	1	GCTCTCA	A	TGAGACC
9-9-1	128125	9	9	1	GCAGACTCT	AAAGGTTGC	ACAGTCTGC
6-2-1	128160	6	2	1	TCTCCT	CA	ATGAGA
9-9-1	128186	9	9	1	GCAGACTCT	AAAGGTTGC	ACAGTCTGC
9-9-1	128247	9	9	1	GCAGACTCT	AAAGGTTGC	ACAGTCTGC
9-8-1	128272	9	8	1	GCTCTCTAT	CGGTCCTC	ATAGAGACC
6-10-1	128273	6	10	1	CTCTCT	ATCGGTCCTC	ATAGAG
7-9-1	128282	7	9	1	GGTCCTC	ATAGAGACC	GAGGCCC
7-7-1	128288	7	7	1	CATAGAG	ACCGAGG	CCCTATG
7-4-1	128369	7	4	1	GCAGACT	CTAA	AGTTTGC
6-1-1	128385	6	1	1	GCGCAG	T	CTGCTC
9-9-1	128430	9	9	1	GCAGACTCT	AAAGGTTGC	ATAGTCTGC
6-10-1	128456	6	10	1	CTCTCT	ATCAGTCCTC	AGTGAG
8-4-1	128490	8	4	1	TGCAGACT	CTAA	AGTTTGCA
9-9-1	128491	9	9	1	GCAGACTCT	AAAGTTTGC	AAAGTCTGC
6-0-1	128502	6	0	1	AGTTTG		CAAAGT
6-10-1	128517	6	10	1	CTCTCT	ATCTCTCCTC	AGTGAG
6-4-1	128524	6	4	1	TCTCTC	CTCA	GTGAGA
9-9-1	128613	9	9	1	GCAGACTCT	AAAGGTTGC	ACAGTCTGC
9-9-1	128674	9	9	1	GCAGACTCT	AAAGGTTGC	ACAGTCTGC
8-9-1	128736	8	9	1	CAGACTCT	AAAGGTTGC	ACAGTCTG
10-9-1	128795	10	9	1	TGCAGACTCT	AAAGGTTGC	ACAGTCTGCA
6-1-1	128811	6	1	1	TGCACA	G	TCTGCA
6-9-1	128851	6	9	1	ACCAGT	GTCGACTCT	AATGGT
6-0-1	128854	6	0	1	AGTGTC		GACTCT
9-9-1	128918	9	9	1	GCAGACTCT	AAAGGTTGC	ACAGTCTGC
6-9-1	128973	6	9	1	ACCAGT	GTCGACTCT	AATGGT
6-0-1	128976	6	0	1	AGTGTC		GACTCT
6-9-1	128982	6	9	1	GACTCT	AATGGTTGC	ATAGTC
8-9-1	129041	8	9	1	CAGACTCT	AAAGGTTGC	ACAGTCTG
7-1-1	129137	7	1	1	GCTCTCA	A	TGAGACC
9-9-1	129162	9	9	1	GCAGACTCT	AAAGGTTGC	ACAGTCTGC
9-9-1	129223	9	9	1	GCAGACTCT	AAAGGTTGC	ACAGTCTGC
9-9-1	129284	9	9	1	GCAGACTCT	AAAGGTTGC	ACAGTCTGC
6-10-1	129310	6	10	1	CTCTCT	ATTTCTCCTC	AGTGAG
9-9-1	129345	9	9	1	GCAGACTCT	AAAGGTGGC	ACAGTCTGC
6-6-1	129396	6	6	1	GAGGCT	CTATGC	AGACTC
7-4-1	129467	7	4	1	GCAGACT	CTAA	AGTTTGC
6-1-1	129483	6	1	1	GCGCAG	T	CTGCTC
9-8-1	129528	9	8	1	GCAGACTCT	AAAGTTGC	ATAGTCTGC
6-10-1	129553	6	10	1	CTCTCT	ATCAGTCCTC	AGTGAG
8-4-1	129587	8	4	1	TGCAGACT	CTAA	AGTTTGCA
9-9-1	129588	9	9	1	GCAGACTCT	AAAGTTTGC	AAAGTCTGC
6-0-1	129599	6	0	1	AGTTTG		CAAAGT
6-10-1	129614	6	10	1	CTCTCT	ATCTCTCCTC	AGTGAG
6-4-1	129621	6	4	1	TCTCTC	CTCA	GTGAGA
8-4-1	129648	8	4	1	TGCAGACT	CTAA	AGTTTGCA
7-7-1	129751	7	7	1	CAATGAG	ACCTAGG	CTCAATG
9-9-1	129771	9	9	1	GCAGACTCT	AAAGGTTGC	ACAGTCTGC
8-4-1	129831	8	4	1	TGCAGACT	CTAA	AGTTTGCA
8-9-1	129833	8	9	1	CAGACTCT	AAAGTTTGC	ACAGTCTG
7-1-1	129929	7	1	1	GCTCTCA	A	TGAGACC
9-9-1	129954	9	9	1	GCAGACTCT	AAAGGTTGC	ACAGTCTGC
8-9-1	130016	8	9	1	CAGACTCT	AAAGGTTGC	ACAGTCTG
6-1-1	130031	6	1	1	GCACAG	T	CTGTTC
9-9-1	130076	9	9	1	GCAGACTCT	AAAGCTTGC	ACAGTCTGC
6-10-1	130136	6	10	1	TGCAGA	CTATAAAGGT	TCTACA
10-7-1	130137	10	7	1	GCAGACTATA	AAGGTTC	TACAGTCTGC
7-4-1	130198	7	4	1	GCAGACT	CTAA	AGTTTGC
9-8-1	130223	9	8	1	GGTCTCTTT	CTGTCCTC	AATGAGACC
9-9-1	130259	9	9	1	GCAGACTGT	AAAGGTTGC	ACAGCCTGC
6-2-1	130270	6	2	1	AGGTTG	CA	CAGCCT
6-1-1	130308	6	1	1	CATAGG	C	CCAATG
9-9-1	130320	9	9	1	GCAGACTCT	AAAGGTTGC	ACAGTCTGC
6-9-1	130506	6	9	1	GACTCT	AAAGGTTGC	ACAGTC
7-9-1	130566	7	9	1	AGACTCT	AAAGGTTGC	ACAGTCT
9-9-1	130625	9	9	1	GCAGACTCT	AAACGTTGC	ATAGTCTGC
9-9-1	130686	9	9	1	GCAGACTCT	AAACGTTGC	ACAGTCTGC
9-9-1	130747	9	9	1	GCAGACTCT	AAAGGTTGC	AGATTCTGC
8-9-1	130809	8	9	1	CAGACTCT	AAAGGTTGC	ACAGTCTG
6-2-1	130843	6	2	1	TGTCCT	CA	ATGACA
9-4-1	130867	9	4	1	GTGCAGACT	CTAA	AGTTTGCAC
9-9-1	130869	9	9	1	GCAGACTCT	AAAGTTTGC	ACAGTCTGC
6-8-1	130887	6	8	1	ACAGTC	TGCTCTCT	GTCTGT
7-8-1	130895	7	8	1	CTCTCTG	TCTGTCCT	CAAAGAG
7-8-1	130896	7	8	1	TCTCTGT	CTGTCCTC	AAAGAGA
6-6-1	130901	6	6	1	GTCTGT	CCTCAA	AGAGAC
7-9-1	130932	7	9	1	AGACTCT	AAAGGTTGC	ACAGTCT
7-4-1	130961	7	4	1	TATCTGT	CCTC	ACTGATA
8-9-1	130992	8	9	1	CAGACTCT	AAAGGTTGC	ACAGTCTG
6-1-1	131007	6	1	1	GCACAG	T	CTGTTC
6-8-1	131085	6	8	1	TCGGTC	CTCAATGA	GACCTA
9-9-1	131113	9	9	1	GCAGACTCT	AAAGGTTGC	ACAGTCTGC
8-4-1	131173	8	4	1	TGCAAACT	CTAA	AGGTTGCA
9-9-1	131296	9	9	1	GCAGACTCT	AAAGGTTGC	ACAGTCTGC
6-2-1	131331	6	2	1	TCTCCT	CA	ATGAGA
10-0-1	131356	10	0	1	TGCAAACTCT		AAAGTTTGCA
9-9-1	131418	9	9	1	GCAGACTCT	AAAGGTTGC	ACAGTCTGC
9-9-1	131479	9	9	1	GCAGACTCT	AAAGGTTGC	ACAGTCTGC
6-1-1	131539	6	1	1	TGTAGA	C	TCTAAA
7-9-1	131542	7	9	1	AGACTCT	AAAGGTTGC	ACAGTCT
8-9-1	131602	8	9	1	CAGACTCT	AAAGGTTGC	ACAGTCTG
6-9-1	131637	6	9	1	GTCCTG	AATGAGGCC	CAGGCC
6-3-1	131706	6	3	1	TGAGAC	CTA	GGCTCA
9-9-1	131784	9	9	1	GCAGACTCT	AAAGGTTGC	ACAGTCTGC
9-9-1	131845	9	9	1	GCAGACTCT	ATAGGTTGC	ACAGTCTGC
9-9-1	131906	9	9	1	GCAGACTCT	AAAGGTTGC	ACAGTCTGC
9-9-1	131967	9	9	1	GCAGACTCT	AAAGGTGGC	ACAGTCTGC
7-9-1	132002	7	9	1	GGTCCTC	AATGAGACC	GAGGCCC
7-10-1	132012	7	10	1	GAGACCG	AGGCCCTATG	CAGTCTC
6-10-1	132054	6	10	1	CTCTCT	ATCTCTCCTC	AGTGAG
6-4-1	132061	6	4	1	TCTCTC	CTCA	GTGAGA
9-9-1	132150	9	9	1	GCAGACTCT	AAAGGTTGC	ACAGTCTGC
6-8-1	132183	6	8	1	TCGGTC	CTCAATGA	GACCTA
9-9-1	132211	9	9	1	GCAGACTCT	AAAGGTTGC	ACAGTCTGC
9-4-1	132270	9	4	1	GTGCAGCCT	CTAA	AGGTTGCAC
9-9-1	132333	9	9	1	GCAGACTCT	AAAGGTTGC	ACAGTCTGC
6-9-1	132388	6	9	1	ACCAGT	GCCGACTCT	AATGGT
8-9-1	132456	8	9	1	CAGACTCT	AAAGGTTTC	ACAGTCTG
9-9-1	132577	9	9	1	GCAGACTCT	AAAGGTTGC	ACAGTCTGC
9-9-1	132699	9	9	1	GCAGACTCT	AAAGGTTGC	ACAGTCTGC
9-9-1	132760	9	9	1	GCAGACTCT	AAAGGTTGC	ACAGTCTGC
9-9-1	132821	9	9	1	GCAGACTCT	AAAGGTTGC	ACAGTCTGC
6-2-1	132856	6	2	1	TCTCCT	CA	ATGAGA
9-9-1	132882	9	9	1	GCAGACTCT	AAAGGTGGC	ACAGTCTGC
7-9-1	132917	7	9	1	GGTCCTC	AATGAGACC	GAGGCCC
7-4-1	133004	7	4	1	GCAGACT	CTAA	AGTTTGC
6-1-1	133020	6	1	1	GCGCAG	T	CTGCTC
6-10-1	133091	6	10	1	CTCTCT	ATCAGTCCTC	AGTGAG
8-4-1	133125	8	4	1	TGCAGACT	CTAA	AGTTTGCA
9-9-1	133126	9	9	1	GCAGACTCT	AAAGTTTGC	AAAGTCTGC
6-0-1	133137	6	0	1	AGTTTG		CAAAGT
6-10-1	133152	6	10	1	CTCTCT	ATCTCTCCTC	AGTGAG
6-4-1	133159	6	4	1	TCTCTC	CTCA	GTGAGA
9-9-1	133248	9	9	1	GCAGACTCT	AAAGGTTGC	ACAGTCTGC
9-9-1	133309	9	9	1	GCAGACTCT	AAAGGTTGC	ACAGTCTGC
8-4-1	133369	8	4	1	TGCAGACT	CTAA	AGTTTGCA
8-9-1	133371	8	9	1	CAGACTCT	AAAGTTTGC	ACAGTCTG
7-1-1	133467	7	1	1	GCTCTCA	A	TGAGACC
9-9-1	133492	9	9	1	GCAGACTCT	AAAGGTTGC	ACAGTCTGC
8-9-1	133554	8	9	1	CAGACTCT	AAAGGTTGC	ACAGTCTG
6-1-1	133569	6	1	1	GCACAG	T	CTGTTC
6-10-1	133674	6	10	1	TGCAGA	CTATAAAGGT	TCTACA
8-7-1	133677	8	7	1	AGACTATA	AAGGTTC	TACAGTCT
9-8-1	133761	9	8	1	GGTCTCTTT	CTGTACTC	AATGAGACC
9-9-1	133797	9	9	1	GCAGACTCT	AAAGGTAGC	ACAGTCTGC
6-1-1	133812	6	1	1	AGCACA	G	TCTGCT
8-10-1	133812	8	10	1	AGCACAGT	CTGCTCTCTA	ACTGTCCT
7-5-1	222436	7	5	1	CTGAAAG	TGGAC	CTATCAG
6-1-1	222487	6	1	1	AAGCAG	A	CTGCCT
6-1-1	222494	6	1	1	CTGCCT	G	AGCCAG
6-4-1	222507	6	4	1	CAGTGG	CAAC	CCAATG
6-1-1	222514	6	1	1	AACCCA	A	TGGGGT
6-0-1	222515	6	0	1	ACCCAA		TGGGGT
6-2-1	222519	6	2	1	AATGGG	GT	CCCTTT
7-1-1	222531	7	1	1	TTCCATA	C	TGTGGAA
7-7-1	222540	7	7	1	GTGGAAG	CTTCGTT	CTTTCAC
6-2-1	222566	6	2	1	GCAATA	AA	TCTTGC
6-8-1	222602	6	8	1	CACTGC	CTTTATGA	GCTGTG
7-3-1	222616	7	3	1	GCTGTGA	CAC	TCACCGC
7-3-1	222701	7	3	1	CATCTGA	ACA	TCAGAAG
7-4-1	222775	7	4	1	GTCTTCA	TTCT	TGAAGTC
6-8-1	222856	6	8	1	ACCTGG	TYGATAAC	CCAGTT
7-3-1	222869	7	3	1	CCCAGTT	CCC	ATCTGGG
6-9-1	222875	6	9	1	TCCCAT	CTGGGATTT	AGGGGA
7-3-1	222911	7	3	1	AAATGAG	CTC	CTCATCT
8-10-1	222936	8	10	1	GTTCCCCT	GTGGGGATTT	AGGGGACC
6-5-1	223000	6	5	1	AGTTCC	CTTCT	GGAATT
6-2-1	223028	6	2	1	GGACAG	CC	CTGTAC
6-0-1	223041	6	0	1	CATGAG		CTCCTG
6-5-1	223117	6	5	1	TCTATG	GGCCA	CACAGA
6-6-1	223161	6	6	1	GGGACT	TCAAAG	AGTGCC
6-4-1	223167	6	4	1	TCAAAG	AGTG	CCTTGA
6-3-1	223247	6	3	1	TGCAAA	CAC	TTTGTA
6-3-1	223319	6	3	1	CCAGTC	CCC	GACAGG
6-3-1	223330	6	3	1	CAGGAG	CCC	CTTCTG
6-7-1	223331	6	7	1	AGGAGC	CCCTTCT	GCACCT
7-5-1	223434	7	5	1	TGGTCTG	GTCAT	CAGGCCA
6-4-1	223438	6	4	1	CTGGTC	ATCA	GGCCAG
7-5-1	223508	7	5	1	GTGGTTG	GTTTA	CCACCAC
6-2-1	223511	6	2	1	GTTGGT	TT	ACCACC
7-9-1	223514	7	9	1	GGTTTAC	CACCACCAT	GGAAACC
6-6-1	223517	6	6	1	TTACCA	CCACCA	TGGAAA
9-5-1	223523	9	5	1	CCACCATGG	AAACC	CCAGGGTGG
6-3-1	223556	6	3	1	TCAGGT	TGG	AGCTGA
7-2-1	223579	7	2	1	GGGAATG	AG	CTTTCCC
6-9-1	223592	6	9	1	CCCCAG	CTATGGCTT	CTTGGG
6-2-1	223611	6	2	1	GGGCCC	CT	GTGCCC
6-3-1	223628	6	3	1	GCTGTG	TCT	CCCAGC
6-8-1	223641	6	8	1	GCATCG	GGTCCCCA	CCATGC
6-4-1	223682	6	4	1	TGCCGC	GATG	GCTGCA
6-1-1	223707	6	1	1	GGGGCC	T	GGGCCC
8-0-1	223709	8	0	1	GGCCTGGG		CCCAGGGC
6-3-1	223720	6	3	1	AGGGCT	GGG	AGTCCT
6-5-1	223792	6	5	1	ATTCTG	TCGTT	CAGAGT
6-9-1	223894	6	9	1	TTAAAT	AGGTAACAA	ATTTCA
8-2-1	223910	8	2	1	TTTCATCA	TT	TGAAGAAA
6-7-1	223950	6	7	1	TCTTAA	GTCTCCT	TTAAAA
7-2-1	223958	7	2	1	CTCCTTT	AA	AAAGTAG
6-3-1	223979	6	3	1	TTCATC	CCT	GAAGAA
8-9-1	223987	8	9	1	TGAAGAAG	CATCTTGGC	CTTTTTCA
6-0-1	223989	6	0	1	AAGAAG		CATCTT
6-1-1	224013	6	1	1	GTACTC	A	GAGTGC
6-0-1	224053	6	0	1	TTATGT		ACCTAA
6-7-1	224056	6	7	1	TGTACC	TAACAGC	GTTACA
8-5-1	224073	8	5	1	CAGGGTGT	AGATA	ACACACTG
8-10-1	224089	8	10	1	CACTGGAA	AACCTGGTCG	TTACAGTG
6-8-1	224114	6	8	1	GGACAT	ATTCCAGG	AAGTCC
6-2-1	224123	6	2	1	CCAGGA	AG	TCCTTG
6-5-1	224124	6	5	1	CAGGAA	GTCCT	TGCCTG
7-5-1	224264	7	5	1	TTCTTTC	CACCT	GAAAGGA
6-3-1	224277	6	3	1	AAAGGA	CTC	TCCCTT
6-6-1	224284	6	6	1	TCTCCC	TTAACT	GAGAGA
7-10-1	224410	7	10	1	ACTGTGG	CGAGCTACAT	CCGCAGT
6-2-1	224412	6	2	1	TGTGGC	GA	GCTACA
7-3-1	224476	7	3	1	CTATCAC	CTT	GTAATAG
6-9-1	224510	6	9	1	CTGGAA	CTGTTTACT	TTCCTG
7-6-1	224517	7	6	1	TGTTTAC	TTTCCT	GTAACCA
7-0-1	224562	7	0	1	TTTACTT		ATGTAAA
6-4-1	224571	6	4	1	GTAAAA	TTCT	TTTAAC
6-8-1	224603	6	8	1	TTTCTA	AACAAAAG	TATAAA
6-6-1	224632	6	6	1	AGCCCC	TTCTTT	GGGACT
6-8-1	224694	6	8	1	AGGAGA	CCGCCACT	TCTGCT
7-8-1	224823	7	8	1	AGCACCA	CCCGGCAC	TGGTGGT
8-3-1	224826	8	3	1	ACCACCCG	GCA	CTGGTGGT
7-7-1	224848	7	7	1	AATAATA	ATAATAA	TAATATT
8-4-1	224850	8	4	1	TAATAATA	ATAA	TAATATTA
8-1-1	224853	8	1	1	TAATAATA	A	TAATATTA
7-0-1	224856	7	0	1	TAATAAT		AATATTA
7-1-1	224896	7	1	1	TCTGTAA	A	TTCCAGA
6-1-1	224907	6	1	1	CAGACA	C	TGTATG
6-10-1	224920	6	10	1	AGGAAG	CCCTGCAAAA	CTTTCT
6-5-1	224931	6	5	1	CAAAAC	TTTCT	GTTCTG
7-6-1	225130	7	6	1	AAAACTC	AACCTG	GAATTTT
7-3-1	225139	7	3	1	CCTGGAA	TTT	TCCCAGG
6-7-1	225454	6	7	1	GCAGTG	GCATGAT	CACAGC
9-1-1	225480	9	1	1	AGCCTCGGA	C	TCCCAGGCT
7-8-1	225511	7	8	1	CCTCCTC	AGCCTCCA	GAGTAGG
6-9-1	225533	6	9	1	TGGGAC	TACAGGAGT	GTGCCA
6-0-1	225548	6	0	1	GTGCCA		TTGCAC
6-3-1	225589	6	3	1	GAGATG	AGG	CCTCTC
6-0-1	225611	6	0	1	TCCAGG		CTTGGA
11-3-1	225633	11	3	1	GAAATTCAAGA	GGA	TCTTGAAGTTC
6-1-1	225645	6	1	1	GATCTT	G	AAGTTC
6-10-1	225700	6	10	1	ATTCTG	CCCCACCTGT	CAGGAT
7-5-1	225809	7	5	1	TGCTCCA	CCCTC	TGGACCA
8-1-1	225816	8	1	1	CCCTCTGG	A	CCACAGGG
8-10-1	225828	8	10	1	CAGGGAGG	CCCCATGCTC	CATCCCTG
6-8-1	225829	6	8	1	AGGGAG	GCCCCATG	CTCCAT
6-8-1	225907	6	8	1	TGTTCC	TGTCCTCC	GGACCA
6-6-1	225968	6	6	1	GCTCCT	CCCCTC	AGGATC
6-6-1	226000	6	6	1	GCTCCT	CCCCTA	AGGACC
6-5-1	226041	6	5	1	CTCGGG	ATCAC	CCCCAG
6-7-1	226044	6	7	1	GGGATC	ACCCCCA	GACCCC
7-6-1	226063	7	6	1	CGCTCCT	CCCATC	AGGACCG
7-6-1	226097	7	6	1	TGCTCCT	CCCCAC	AGGACCA
6-6-1	226130	6	6	1	GCTCCT	CCCCTA	AGGACC
6-5-1	226171	6	5	1	CTCGGG	ACCAC	CCCCAG
6-6-1	226194	6	6	1	GCTCCT	CCCATC	AGGACC
6-7-1	226203	6	7	1	ATCAGG	ACCACCC	CCAGAT
6-8-1	226226	6	8	1	TGTTCC	TGTCCTCC	GGACCA
6-5-1	226364	6	5	1	CTCGGG	ACCAC	CCCCAG
6-8-1	226420	6	8	1	TGCTCC	TGTCCTCC	GGACCA
6-6-1	226434	6	6	1	GGACCA	CGCGAC	TGCTCC
7-9-1	226459	7	9	1	AGCGCCA	CCCCCAGAC	TGCCGCT
6-5-1	226539	6	5	1	GGGTCC	CTCTC	GGAACC
6-4-1	226540	6	4	1	GGTCCC	TCTC	GGAACC
6-7-1	226546	6	7	1	TCTCGG	AACCATC	CCCAGA
6-9-1	226691	6	9	1	GGAGGG	ACCAGGCCA	CTCTCC
6-2-1	226706	6	2	1	CTCTCC	CA	GGAGTG
7-10-1	226802	7	10	1	CTAAGGG	CAGGAAAAGT	CCCTGAG
6-3-1	226809	6	3	1	CAGGAA	AAG	TCCCTG
6-5-1	226814	6	5	1	AAAGTC	CCTGA	GGCTTT
6-4-1	226835	6	4	1	ACCCGG	AGTG	CGGGGT
6-1-1	226836	6	1	1	CCCGGA	G	TGCGGG
6-1-1	226987	6	1	1	ACTGAC	G	GACAGT
6-7-1	227017	6	7	1	TTTATC	AGAGGGC	GACAAA
6-10-1	227174	6	10	1	AGCCGA	GATTAGCGGG	TGGGCT
6-5-1	227186	6	5	1	CGGGTG	GGCTG	CAGCCG
6-7-1	227192	6	7	1	GGCTGC	AGCCGGG	GCAGTC
6-2-1	227206	6	2	1	CAGTCG	CC	CGAATG
6-8-1	227236	6	8	1	GTTAGC	GAGAGGAT	GCGAAC
6-5-1	227257	6	5	1	GCGGCC	AGCCG	GGCAGC
6-6-1	227308	6	6	1	CCGCCT	GCACTG	AGGCAG
6-1-1	227329	6	1	1	TGGGTG	G	CACCGA
6-2-1	227334	6	2	1	GGCACC	GA	GGTGAC
6-7-1	227354	6	7	1	GGGAGG	TGCACCG	CCGCCC
7-0-1	227355	7	0	1	GGAGGTG		CACCGCC
7-3-1	227374	7	3	1	CTCGCAG	GTT	CTGCGCG
6-0-1	227426	6	0	1	CTCGGC		GCCCAG
6-6-1	227429	6	6	1	GGCGCC	CAGCCT	GGCCCC
6-1-1	227432	6	1	1	GCCCAG	C	CTGGCC
6-0-1	227472	6	0	1	GCGCCC		GGGCCC
6-6-1	227551	6	6	1	CAGCCC	AGTGGA	GGGCGG
7-9-1	227596	7	9	1	TCCACTC	ATGGCCGAG	GAGGGGA
6-2-1	227663	6	2	1	GTGGAG	GG	CTGCAC
6-4-1	227773	6	4	1	CGAGTC	CCAT	GACTGG
7-7-1	227774	7	7	1	GAGTCCC	ATGACTG	GGGACCC
7-5-1	227820	7	5	1	ATTGCCT	CCCAA	AGGCCAT
6-9-1	227836	6	9	1	CATATC	TCCAATCAG	GACATG
6-5-1	227839	6	5	1	ATCTCC	AATCA	GGACAT
8-10-1	227879	8	10	1	CACATGGC	TGGGCGCGAT	GCCTTGTG
6-5-1	227881	6	5	1	CATGGC	TGGGC	GCGATG
7-5-1	227927	7	5	1	GACGGAG	TCTCG	CTCTGTC
[truncated: 954,795 more rows]
