# Supplementary material for: High-Resolution Assembly of the Human Y Chromosome Identifies a Vast Landscape of Inverted Repeats Associated with Structural and Functional Genomic Features
Source: Int J Mol Sci. 2025 Oct 20;26(20):10180. doi: 10.3390/ijms262010180 (PMC12563786; doi:10.3390/ijms262010180)
Supplement: Supplementary file 1 [file ijms-26-10180-s001.zip › ijms-3884539-supplementary/Supplementary_Material_03.xlsx]

## Sheet: 38_IR_Annotations
Supplementary Material 03 - Annotation of inverted repeats found in human Y chromosome assemblies (2 Lists, here for GRCh38.14p)
IRs count	Feature	Feature count	Total feature length	Before	Inside	After
	CDS	4609	741939	29	12	69
	centromere	1	227095	0	0	0
	exon	182	87424	15	7	13
	gene	588	7748362	9	1772	18
	misc_feature	200	185055	7	42	3
	misc_recomb	37	56003	16	20	0
	misc_RNA	1972	460825	0	9	4
	mobile_element	9	20126	1	0	1
	mRNA	4940	1423893	31	82	69
	ncRNA	832	368432	17	19	26
	precursor_RNA	4	338	0	0	0
	protein_bind	6	166	0	0	0
	regulatory	187	146575	3	25	4
IRs frequency	Feature	Feature count	Total feature length	Before	Inside	After
	CDS	4609	741939	0.0629204	0.0161738	0.149707
	centromere	1	227095	0	0	0
	exon	182	87424	0.824176	0.0800695	0.714286
	gene	588	7748362	0.153061	0.228693	0.306122
	misc_feature	200	185055	0.35	0.22696	0.15
	misc_recomb	37	56003	4.32432	0.357124	0
	misc_RNA	1972	460825	0	0.0195302	0.020284
	mobile_element	9	20126	1.11111	0	1.11111
	mRNA	4940	1423893	0.062753	0.0575886	0.139676
	ncRNA	832	368432	0.204327	0.0515699	0.3125
	precursor_RNA	4	338	0	0	0
	protein_bind	6	166	0	0	0
	regulatory	187	146575	0.160428	0.170561	0.213904
IRs frequency ratio to gene	Feature	Feature count	Total feature length	Before	Inside	After
	CDS	4609	741939	0.41108	0.0707228	0.489043
	centromere	1	227095	0	0	0
	exon	182	87424	5.38462	0.350117	2.33333
	gene	588	7748362	1	1	1
	misc_feature	200	185055	2.28667	0.992418	0.49
	misc_recomb	37	56003	28.2523	1.56158	0
	misc_RNA	1972	460825	0	0.085399	0.066261
	mobile_element	9	20126	7.25926	0	3.62963
	mRNA	4940	1423893	0.409987	0.251816	0.456275
	ncRNA	832	368432	1.33494	0.225498	1.02083
	precursor_RNA	4	338	0	0	0
	protein_bind	6	166	0	0	0
	regulatory	187	146575	1.04813	0.745807	0.698752

## Sheet: T2T_IR_Annotations
Supplementary Material 03 - Annotation of inverted repeats found in human Y chromosome assemblies (2 Lists, here for T2T gapless assembly)
IRs count	Feature	Feature count	Total feature length	before	inside	after
	CDS	5089	827232	33	12	57
	exon	173	87269	12	7	17
	gene	1382	29414850	19	89863	27
	misc_feature	180	169844	6	41	3
	misc_recomb	37	55950	16	20	0
	misc_RNA	2156	484296	0	7	3
	mobile_element	8	18550	1	0	1
	mRNA	5497	1547817	48	92	72
	ncRNA	40761	7697517	42	29	295
	precursor_RNA	4	340	0	0	0
	protein_bind	6	166	0	0	0
	regulatory	164	131454	2	26	4
IRs frequency	Feature	Feature count	Total feature length	before	inside	after
	CDS	5089	827232	0.0648457	0.0145062	0.112006
	exon	173	87269	0.693642	0.0802118	0.982659
	gene	1382	29414850	0.137482	3.05502	0.195369
	misc_feature	180	169844	0.333333	0.241398	0.166667
	misc_recomb	37	55950	4.32432	0.357462	0
	misc_RNA	2156	484296	0	0.014454	0.0139147
	mobile_element	8	18550	1.25	0	1.25
	mRNA	5497	1547817	0.0873204	0.0594386	0.130981
	ncRNA	40761	7697517	0.010304	0.00376745	0.0723731
	precursor_RNA	4	340	0	0	0
	protein_bind	6	166	0	0	0
	regulatory	164	131454	0.121951	0.197788	0.243902
IRs frequency ratio to gene	Feature	Feature count	Total feature length	before	inside	after
	CDS	5089	827232	0.471667	0.00474832	0.573306
	exon	173	87269	5.04533	0.0262557	5.02976
	gene	1382	29414850	1	1	1
	misc_feature	180	169844	2.42456	0.0790168	0.853086
	misc_recomb	37	55950	31.4538	0.117008	0
	misc_RNA	2156	484296	0	0.00473122	0.0712224
	mobile_element	8	18550	9.09211	0	6.39815
	mRNA	5497	1547817	0.635141	0.019456	0.670426
	ncRNA	40761	7697517	0.0749478	0.0012332	0.370443
	precursor_RNA	4	340	0	0	0
	protein_bind	6	166	0	0	0
	regulatory	164	131454	0.887035	0.0647419	1.24842
