# Supplementary material for: High-Resolution Assembly of the Human Y Chromosome Identifies a Vast Landscape of Inverted Repeats Associated with Structural and Functional Genomic Features
Source: Int J Mol Sci. 2025 Oct 20;26(20):10180. doi: 10.3390/ijms262010180 (PMC12563786; doi:10.3390/ijms262010180)
Supplement: Supplementary file 1 [file ijms-26-10180-s001.zip › ijms-3884539-supplementary/Supplementary_Material_04.xlsx]

## Sheet: ChrY_T2T
Supplementary material 04 - Identity analyses. Number of identical repeats in IRs with the length 17 and 18 nucleotides in their stem for chromosome Y						sequences 18 nt	count		sequences 17 nt	count
Length	Count of IRs with given length	Sequence	Count	%		atataatatatattatat	4298		atgtaattctacatatt	3439
18nt	4865	atataatatatattatat	4298	88.3453		tatataatatattatata	56		tataatatatattatat	55
17nt	4112	atgtaattctacatatt	3439	83.6333		atatgtaatataatatat	41		atatattatatatgtta	48
						tatatatatatatatata	41		tatatatatatatatat	42
						tatatcatgtatcatata	34		atgtaattctatatatt	33
						atatatatatatatatat	32		tatataatatattatat	33
						atatataatataatatat	22		atatatatatatatata	29
						taatatatattatattat	21		atattctataatatata	18
						ataatatatattatattt	16		tgtatatatatatatat	17
						atataatatatattacat	16		atataattctacatatt	13
						tgtatatatatatatata	16		atatgtaatataatata	13
						aatatatataattatata	12		aaatatatatatatata	11
						aatatatagaattatata	10		tattctgttatatataa	11
						aaatatatatatatatat	8		aatatatataattatat	9
						atataatatatattttat	7		atataatatatattata	9
						taattctacatattttca	7		taatatatattatatta	9
						atttaatatatattatat	6		atatataatataatata	8
						tttatatatatatatata	6		tataatatattttatat	7
						ataaaatatatattatat	5		tttatatatatatatat	7
						ataatatatatattatgt	5		aatatatagaattatat	6
						taatatatattatataat	5		atataagatatataata	6
						tatataacatattatata	5		agatatatatatatata	5
						tatgtaattctacatatt	5		tatataacatattatat	5
						aatataaagaattatata	4		tatatattatatatgtt	5
						agatatatatatatatat	4		tatatactatatatatt	4
						atgaaatatcataatata	4		tatatattatatatatt	4
						catatatatgtatataca	4		tgtatatatatacacat	4
						taattctacatattatca	4		aatataaagaattatat	3
						tatatattatatatatta	4		acatatatatatatata	3
						acatatatatatatatat	3		ataatattataataata	3
						ataatgtatacattatgt	3		atataattctatatatt	3
						atataatatatactatat	3		atatatatagatatcta	3
						atatataatatattatat	3		atatattatatatatta	3
						attctatgtaatatatgt	3		atgaaatatcataatat	3
						tacatatatatatatata	3		atttaattctatatatt	3
						tatataatataatatata	3		taatatatattatataa	3
						tatatactatatatatta	3		taatatatattatattt	3
						tatatgatatatgatata	3		tataatatatattaaat	3
						aaatatatttaatatata	2		tataatatatgctatat	3
						ataatatattataataat	2		tataatatatgttatat	3
						tacatacacacacatata	2		tatatatatacacacat	3
						tatatatatatatataca	2		tgtatatatatatatac	3
						tatatatatttatatata	2		acaaaatatatattgta	2
						tatattatatacaatata	2		atataatatataatata	2
						tatattctataatatata	2		atataatatatatttta	2
						tatgttatatatgatata	2		atataatatatgatata	2
						ttataattataattataa	2		atataattatattatat	2
						ttatatatatatatatat	2		atatactatatatgtta	2
						aaatatattatatattta	1		atatatatatatataca	2
						aatataaataattatata	1		atatatatatttatata	2
						aatataatatattatata	1		atgtatatatatatata	2
						aatatatattaaatatat	1		attataattataataat	2
						aatatgtatttataaata	1		catatatatgcatatat	2
						acatatatacatatatac	1		gaatatatatatatata	2
						acatatatatacacacac	1		tatatataatatatata	2
						acatatgtatacatatgt	1		tattatatatattatat	2
						acattaagctcaaaactg	1		tattcagttatatataa	2
						acgtatatatatatacac	1		tctatatatatatatat	2
						agaaaccctacaagccag	1		tgttataattataatta	2
						ataaaaaaatatatatat	1		aaaaaaatatatatata	1
						ataaattatacattatat	1		aaaatatatatatatat	1
						ataatataatatattata	1		aaataagtgaatctgtg	1
						ataatatatataatatat	1		aaatatatttaatatat	1
						ataatatattatatataa	1		aacctataatataggtt	1
						ataatatattatattata	1		aataatataatatataa	1
						ataatattataatattat	1		aatacatatatatatat	1
						atacaatatattatattt	1		aatataaataattatat	1
						atacacacatatacatgt	1		aatatataatatatatt	1
						atataatatacattatat	1		aatatatatatatatat	1
						atataatatatagtatat	1		aatatattatatattat	1
						atataatatatattaaat	1		aatatattatattataa	1
						atataatatattatattt	1		aattatatatatatata	1
						atataatatattttatat	1		acacacatatatacaca	1
						atataatattatatatat	1		acacatatgtgtgtata	1
						atataatctatattatat	1		acatacatatatacaca	1
						atatacacacatatacat	1		acatatataaatttata	1
						atatataataatatatat	1		acatatatcttttatat	1
						atatataatatactatat	1		acatatattatatataa	1
						atatataattatatatta	1		acattaagctcaaaact	1
						atatatatacatatatat	1		agataataggggatact	1
						atatatatatagatatat	1		agcatatatatatatat	1
						atatatatatatatatgt	1		ataaatatatttatttt	1
						atatatatatatgctaaa	1		ataacatatataatatg	1
						atatatatatatgctata	1		ataacatgtattatata	1
						atatatatatatttatat	1		ataatagtgtaaaaatt	1
						atatatatattatatata	1		ataatatattatatata	1
						atatatatctatatatat	1		ataatgtaatattatgt	1
						atatatattataatatat	1		atacacacagatatata	1
						atatattataatatatat	1		atacataataaatatat	1
						atatattatataatatgt	1		atacatatattatatat	1
						atatattatatataatat	1		atagagatatatagata	1
						atatgtaatatatacata	1		atagatattatatataa	1
						atatgtatacatatacac	1		atataataattatatct	1
						atatgtgatatataatat	1		atataatatattacata	1
						atattatatatattatat	1		atataatattatatata	1
						atattcatacatgaatat	1		atatataatatattata	1
						atattcatatatgaatat	1		atatataattatatata	1
						atgtaatatatattatat	1		atatataattatttata	1
						atgtatatatatatatat	1		atatataattttttata	1
						attacatattaattaaat	1		atatatagagaggtata	1
						attatatatatatatata	1		atatatatacatatata	1
						attatttatattctataa	1		atatatatacatatatg	1
						atttatatatatatatat	1		atatatatacgtgtata	1
						attttatatattacatat	1		atatatatatagatata	1
						caagtagctgggactaca	1		atatatatatataaata	1
						catatatacttatataca	1		atatatatatatgcata	1
						catatatatatatatata	1		atatatatattatatat	1
						ctccatctcaaaaaaaaa	1		atatatattatatataa	1
						ctctgtatttcctgaatt	1		atatatatttataaata	1
						gcaaattaaataggttaa	1		atatatatttatatata	1
						ggcccactgtgagtctca	1		atatatatttcttatat	1
						gtatatatatatatatat	1		atatatctatatatata	1
						gtatatatgtgtgtgtgt	1		atatatgtatgtgtata	1
						gtatattggaacttaaat	1		atatattatataaatat	1
						taatatatattatgttat	1		atatattatatacatat	1
						taattctacatattttaa	1		atatattatatataata	1
						tataaatatatatttata	1		atatattatatatctat	1
						tataatatatgctatata	1		atatattattacaatgt	1
						tataatatatgttatata	1		atatatttatatataaa	1
						tatacagtgtatatatac	1		atatctaaatattatat	1
						tatacatatatatatata	1		atatgtatatattatat	1
						tatataattttatatata	1		atatgtcatatattata	1
						tatatacatatatatata	1		atattatataatatata	1
						tatatataaaactgtata	1		atattatatggtatata	1
						tatatatacatatataca	1		atattgtataatatata	1
						tatatatataaattatat	1		atattttatatatttat	1
						tatatatataatatatat	1		atcatatatatatatat	1
						tatatatatacacgtata	1		atgatatatattatata	1
						tatatatatataaatata	1		atgctgtggatttcata	1
						tatatatatatataaata	1		atgctgtggatttccta	1
						tatatatatatatacaca	1		atgtaattttacatatt	1
						tatatatatatatacata	1		atgtgtgtgtgtatata	1
						tatatatatatatataaa	1		attagatatattatgat	1
						tatatatatatatatact	1		attagatatattgtgat	1
						tatatatatatatgtata	1		attatataaattatgta	1
						tatatatatatgtatata	1		attatgtgatatatata	1
						tatatatatctatatata	1		attgattaatttaatta	1
						tatatatatgatatatat	1		atttagacctggacaga	1
						tatatatatgtaatgtat	1		atttagcatataatctg	1
						tatatatcatatatttat	1		atttatatatagatata	1
						tatatatgtatatatata	1		atttatatatatatata	1
						tatatattatattatata	1		cataatcctattctaga	1
						tatatatttatatatata	1		ctacttaatttaagtag	1
						tatattaatataaatata	1		ctcaataaatatgtgtt	1
						tatattatatataatata	1		gaacactaggcataaat	1
						tatattatatattatata	1		gaatatgtatatatata	1
						tatatttatatataaata	1		ggagggtttatttgtcc	1
						tatgtatatatatatata	1		ggctttttttttttttt	1
						tattattgtaaatatatt	1		gtatatagtatatatac	1
						tattcattttatataaat	1		gtatatataatatacta	1
						tctatatatatatatata	1		gtatatatatatatata	1
						tgtaaatatatatatata	1		taaaaatattttatgta	1
						tgtatatatatacataca	1		taaacatatatgtacat	1
						tgtatatgtataaatata	1		taaagtataaaaataat	1
						tgtatatgtatacatata	1		taaatataatatattat	1
						tgtatatgtatatatata	1		taaatatatatatatac	1
						tgtgtatatatatacata	1		taatatatattatatat	1
						tgtgtgtatatgcatata	1		taatatatattatgtta	1
						tgtgtgtgtatatatatg	1		taatatcattataatat	1
						ttatatataaatatatat	1		taattagttaataatta	1
						ttatatgtgtatatatat	1		tacatatatatatatat	1
						ttatattatattatataa	1		tacatatatatatatct	1
						ttatgttaatataaatat	1		tagatatatacacacat	1
						tttaagttttttttaaaa	1		tagtttagaattagttt	1
						tttaattattagtagata	1		tataaaattttttagat	1
						tttataaatatatttata	1		tataaataatatattat	1
						tttataatataaatatat	1		tataatattataatatt	1
						ttttaaaatatttaaaat	1		tataattatatatcatt	1
									tataattctaattataa	1
									tatacatatatatatat	1
									tatacatatatgaatat	1
									tatactgttatatataa	1
									tatataatataatatat	1
									tatatacagtatatata	1
									tatatacagtgtatata	1
									tatatacatatacacat	1
									tatatacatatatatat	1
									tatatactgtatatata	1
									tatatatacacatatat	1
									tatatatacatatatac	1
									tatatatactatatata	1
									tatatatataaaataat	1
									tatatatataaatatat	1
									tatatatatacatatat	1
									tatatatatataaatat	1
									tatatatatatataaat	1
									tatatatatatatacat	1
									tatatatatatatatac	1
									tatatatatatatatgt	1
									tatatatatatatgtat	1
									tatatatatatgtatat	1
									tatatatatctatatat	1
									tatatatattatatata	1
									tatatccactgtatata	1
									tatatgatatatgatat	1
									tatatgtatatatatac	1
									tatatgtatatatatat	1
									tatatgtgtgcgtatat	1
									tatatgtgtgtgtatat	1
									tatattataattataat	1
									tatattatatactatat	1
									tatattatatataatat	1
									tatattatatatattat	1
									tatattatatatattta	1
									tatattatattatatat	1
									tatattctataatatat	1
									tatatttaaatataata	1
									tatatttatattatata	1
									tatccatatatatatat	1
									tatgtatatatatatat	1
									tatgtgtatatatacat	1
									tattataatatattata	1
									tattatatataatatat	1
									tattatatatctatata	1
									tattatatattatatta	1
									tattatttaatatatta	1
									tatttttatatatatat	1
									tccatccatccatccat	1
									tctctcaattgcatgat	1
									tcttatatatagatata	1
									tgaatatatatatatat	1
									tgtacatatatatatat	1
									tgtatatattatatata	1
									tgtgagtgtgtgtgtat	1
									tgtgtatatatatatat	1
									tgtgtgtatatatatgt	1
									tgtgtgtatatgcatat	1
									tgtgtgtgtatatatat	1
									tgtgtgtgtgtgtgtat	1
									tgttatatatattatat	1
									ttaatatattatatatt	1
									ttataatattataatat	1
									ttatataatatattata	1
									ttatatatattatatat	1
									ttatattatatattata	1
									ttatgttaatataaata	1
									ttattatttacttattt	1
									ttattcacaacagtcta	1
									tttatatataatattat	1
									ttttgctgacacaaccc	1
									ttttgctgacacaagcc	1
									tttttgttttttttttc	1

## Sheet: ChrX_T2T
Supplementary material 04 - Identity analyses. Number of identical repeats in IRs with the length 17 and 18 nucleotides in their stem for chromosome X						sequences 18 nt	count		sequences 17 nt	count
Length	Count of IRs with given length	Sequence	Count	%		tatatatatatatatata	133		tatatatatatatatat	160
18nt	951	tatatatatatatatata	133	13.9853		atatatatatatatatat	129		atatatatatatatata	151
17nt	1439	tatatatatatatatat	160	11.1188		atataatatatattatat	31		atatatatcatatatat	43
						tgtatatatatatatata	31		atatatatgatatatat	37
						aaatatatatatatatat	20		tatatataatatatata	36
						tcacatatgtgacatata	15		tgtatatatatatatat	29
						acatatatatatatatat	11		atatatattatatatat	27
						tatatatacgtatatata	10		aaatatatatatatata	23
						tttatatatatatatata	10		atatatataatatatat	20
						ttttatatatatatataa	10		tatatatattatatata	18
						atatatatactatatata	9		tatatatactatatata	16
						tatataatatattatata	9		tttatatatatatatat	16
						catatatatatggcatat	8		atatatatatttatata	14
						tatatataatatataata	8		tatatatgtatacatac	13
						tcacatatgtgatatata	8		ttatatataaaatatat	13
						aatatatatattttatat	7		atatgtatacatatgca	12
						atataatatataatatat	7		gtatgtatacatataca	12
						atatatatatttatatat	7		atataatataattatat	11
						catatatatattatatat	7		atatatatgtatatata	11
						tatataatatatattata	7		atatatatttatatata	11
						atataattatataattat	6		atctgtatatatataca	11
						atatatatacatatatat	6		tatataaaatatatata	11
						atatatatatattatata	6		atatatatacatatata	10
						atatattatatattatat	6		atatatatattatatat	10
						gtacatatttatacatat	6		acatatatatatatata	9
						taatatataatatatatt	6		acatatatgtgtatata	9
						tatactatatatagtata	6		agatatatatatatata	9
						tatatataaatatatata	6		atataatatatattata	9
						tctatatatatatatata	6		tatatatacgtatatat	9
						tgtgtatatatatatata	6		tatatatagtatatata	9
						ataattatataattatgt	5		tatatatatacatatat	9
						atatatacagtatatata	5		aatatataatatatatt	8
						atatatataatatatata	5		atatatatataaatata	8
						atatatatatacatatat	5		atatattatatataata	8
						atatatatatatatatgt	5		tacatatatatatatat	8
						catatatatatatatata	5		tcacatatgtgatatat	8
						gtatatatatatatatat	5		atacatatatatatata	7
						tacatatatgtatttata	5		gtacatatttatacata	7
						tataattatataatataa	5		tatatatgtatatatat	7
						tatatataaaatatatat	5		tatattatatataatat	7
						tatatatagatatatata	5		tgtatatatacacatat	7
						tatatatattatatatat	5		atatataatatatatat	6
						tatattatatataatata	5		atatataatatattata	6
						tgtgtgtgtgtgtatata	5		atgtatatatatatata	6
						ttttatatatatataaaa	5		tatactaattaattagt	6
						aaatatatatatttgtat	4		tatatataatatataga	6
						atatacacatatatatgt	4		tatatatatactatata	6
						atatataatatatattat	4		tatatatatgtatatat	6
						atatataatatattatat	4		tatatatcatatatata	6
						atatatatagtatatata	4		tctatatatatatatat	6
						atatatatattatatata	4		tgtgtatatacacacat	6
						atatatattatatatata	4		aatatatataatatata	5
						atatattacatatattat	4		atacacatgtgtatgta	5
						atatcatatatgatatat	4		atatataaattatatat	5
						taattatataatataatt	4		attatatataatttata	5
						tacatatatgtagttata	4		tataatatatattatat	5
						tatataatatataatata	4		tatataatatataatat	5
						tatatataatatatatat	4		tatatacacatatatat	5
						tatatataatatatatta	4		tatatataatatatatt	5
						tatatatacacatatata	4		tatatatagacatatac	5
						tatatatacatatatata	4		tatatatataatatata	5
						tatatatataaatatata	4		tatatatatatgtatat	5
						tatatatatacatatata	4		tatgtatatatatatat	5
						tatatatatatacatata	4		tgtgtatatatatatat	5
						tatatatatatttatata	4		aaatatatatttttata	4
						tatatatatgtatatata	4		atataatttatatgata	4
						tatattatataatatata	4		atatataatatatatta	4
						tatatttatttatatata	4		atatatacagtatatat	4
						tatgtatatatatatata	4		atatatataaatatata	4
						ttatatatatatataaaa	4		atatatatatcatatat	4
						aaataattatataattat	3		atatatatgtgtatata	4
						aatatatatatatatata	3		atatatattatatatta	4
						agatatatatatatatat	3		atatatattatattata	4
						ataataatataattatat	3		atatattatatattata	4
						ataatatatatattatgt	3		atcatatatatgatata	4
						ataatatatattatatat	3		catatatatatatatat	4
						atataatatatagtaata	3		gtatatatatatatata	4
						atataatatattatatat	3		taatatatataatatat	4
						atatataaaatatatata	3		tatacatatatatatat	4
						atatataaatatatatat	3		tatataatatatattat	4
						atatatataaatatatat	3		tatataatatattatat	4
						atatatatataatatata	3		tatatacatatatatat	4
						atatatatatgatatata	3		tatatacgtatatatac	4
						atatatatatgtatatat	3		tatatataatatataat	4
						atatatatgatatataat	3		tatatatacatatatat	4
						atatatattatatatatc	3		tatatgtatatatatat	4
						atatatatttatatatat	3		tatatgtgtatatatat	4
						atatattatatataatat	3		tatattatatattatat	4
						atatgtaattatatatat	3		tatgtgtgtatatatat	4
						atgtatatatatatatat	3		tgtgtgtatatatatat	4
						atttatatatatatatat	3		ttatatatataatatat	4
						taatatatattatatata	3		tttatatattatataaa	4
						tacatatatatatatata	3		aaaatatatatatatat	3
						tataacttataagttata	3		aaatatatatatttata	3
						tatacatatatatatata	3		aatatatatatatatat	3
						tatataatatatataata	3		acatatatgtatatata	3
						tatataatatatatatat	3		ataatatataatatata	3
						tatatagtatactatata	3		ataatatatattatata	3
						tatatatataaaatatat	3		atatatacacacatata	3
						tatatatatatactatat	3		atatatacgtatatata	3
						tatatatatatatataca	3		atatatatacgtatata	3
						tatatatgcatatataca	3		atatatatactatatat	3
						tatatatgtatatatata	3		atatatatatacatata	3
						tatatattatatataata	3		atatatatatatataaa	3
						tatatatttatatatata	3		atatatatatatataca	3
						tatattataatataatat	3		atatatatatatatgta	3
						tatattatatatattata	3		atatatatatatgtata	3
						tatatttaaatataaata	3		atatatatgtatataca	3
						tattatatattatatata	3		atatatgtgtatatata	3
						tgtatatatacacatata	3		atatattacatatatta	3
						ttataattataatttata	3		atatattatatatagta	3
						ttatatatataatatata	3		atatgtgtatatacaca	3
						tttttatatataaaaata	3		atattatatattatata	3
						aaaatatatatatatata	2		attatatataatatata	3
						aataataataataataat	2		catatatatgtcatata	3
						aatataatataataatat	2		ctatattatataatata	3
						aatatataatttatatat	2		gtatatatacgtatata	3
						aatatatatattcatata	2		taaatatatatatatat	3
						aatatatattatatataa	2		taattatataatataat	3
						aattatatatatatatat	2		tatagtatatatatata	3
						acacacacacacacacac	2		tatataaattatatata	3
						ataaatatatatatatat	2		tatatacacgtatatat	3
						ataaatatatatatttat	2		tatatataaacatatat	3
						ataatattataatattat	2		tatatatatacgtatat	3
						atacatgtatacatatat	2		tatatatatattatata	3
						atataaatatatataaat	2		tatatatggcatatata	3
						atataataatataatata	2		tatatatgtgtatatat	3
						atataatatatataatta	2		tatatattatataatat	3
						atatataaatttatatat	2		tatatattatatataat	3
						atatataatatataatat	2		tatatattatatatata	3
						atatatacgtatatatat	2		tatatattatatattat	3
						atatatacgtatatatgt	2		tatattatataatatag	3
						atatatactgagtatata	2		tatattatataatatat	3
						atatatatacacatatat	2		tgtatatatacatatat	3
						atatatatacatatatac	2		tgtgtatatacatatat	3
						atatatatatatatatac	2		tgtgtgtgtatatatat	3
						atatatatatatatatcc	2		tgtgtgtgtgtgtatat	3
						atatatatatatgatata	2		tgtgtgtgtgtgtgtat	3
						atatatatcatatatata	2		ttatatataatatataa	3
						atatatatcatatatatg	2		ttatatatattatatat	3
						atatatatgtatatatac	2		ttttatatatatatata	3
						atatatatgtgagtatat	2		aaaaaaaaaaaaaaaaa	2
						atatatatgtgtatatat	2		aataataataataataa	2
						atatatattatataatat	2		aatatatatatcatata	2
						atatatattatatatatt	2		aatatatatgatatata	2
						atatatattatatattat	2		acacacacacatatata	2
						atatatattatattatat	2		acacacatatatgtata	2
						atatatgtacatatatac	2		acacatatatacatata	2
						atatatgtatacgtgtat	2		acacatatatatatata	2
						atatattatattatatat	2		acatatatatatatgta	2
						atatgtatatatacatat	2		acatatatatgtatata	2
						atatgtatatatatatat	2		atataatatataatata	2
						atatgtatatatgcatat	2		atataattatataatat	2
						atattatatatattatat	2		atataattgtattatat	2
						atattatatattatataa	2		atatacacacatatata	2
						atattatatattatatat	2		atatacacatatatatg	2
						atattatattatattata	2		atatacacatgtatata	2
						atatttataaatatatat	2		atatacatgtatatata	2
						atgtatatacatatatat	2		atatataatataatata	2
						attatgtgaatttcacat	2		atatataatatatataa	2
						atttatatataaatgtat	2		atatataattatatatt	2
						cacacacacacacacaca	2		atatatacatatatata	2
						catatatatgtcatatat	2		atatatataatttatat	2
						ctatattatataatatag	2		atatatatagaatatat	2
						gtatatatactatatata	2		atatatatataatatat	2
						gtatatatatatatatac	2		atatatatatacacaca	2
						gtcctgtctgtttgttag	2		atatatatatattatat	2
						gtgtgtgtgtgtatatat	2		atatatatatgatatat	2
						taaatatatatatatata	2		atatatatatgcatata	2
						taaatatatattatatat	2		atatatatatgtatata	2
						taatatataatatattat	2		atatatatgcatataca	2
						taatatatataaatatat	2		atatatatgtacatgta	2
						tataaatatatatttata	2		atatatatgtgcatata	2
						tataatatataatatata	2		atatatatgtgtgtata	2
						tataatatatattatata	2		atatatattatataata	2
						tataatatattatacaca	2		atatatattatatataa	2
						tataatatattatatata	2		atatatctcatatatat	2
						tatacatatatacacaat	2		atatatgatatatatat	2
						tatacatatatatgtata	2		atatatgtatacatata	2
						tatataaatatatatatt	2		atatatgtatacgtgta	2
						tatataatatagaatata	2		atatatgtatatataca	2
						tatatacacatatataca	2		atatatgtgtatataca	2
						tatatacatatatatata	2		atatattatataatata	2
						tatatataaatatattta	2		atatattatatatatta	2
						tatatataatatattata	2		atatatttacctatata	2
						tatatataatctatagat	2		atatgtaattatatata	2
						tatatataatctatatat	2		atatgtgtatatacata	2
						tatatatacacgtatata	2		atatgtgtatatataca	2
						tatatatacactatatat	2		atattatataatatata	2
						tatatatactgtatatat	2		atattatatataatata	2
						tatatatataatatatat	2		atattatatatattata	2
						tatatatataattatata	2		atgtatacatgtataca	2
						tatatatatacacacata	2		atgtatacattatatat	2
						tatatatatactatatat	2		atgtatatacatatata	2
						tatatatatatatacata	2		atgtgtatatatataca	2
						tatatatatatatttata	2		attatataatataatta	2
						tatatatatattatatat	2		attatatatattatata	2
						tatatatatgatatatat	2		atttatatttatatata	2
						tatatatatgtgtatata	2		catatatatatggcata	2
						tatatatattatatatta	2		gcatatatatatatata	2
						tatatatatttatatata	2		gtatatacacgtatata	2
						tatatatgtatacatata	2		gtgtatatatatatata	2
						tatatatgtgtatatata	2		gtgtgtatatatatata	2
						tatatatgtgtgtatata	2		taatatataatatataa	2
						tatatattataatatata	2		tacatatatcatataat	2
						tatatattatatatatat	2		tacgtgtatatatatac	2
						tatatattatatattata	2		tataaatatatatatat	2
						tatattatatatactata	2		tatacataatatataat	2
						tatattatatattattta	2		tatacatatatgtatac	2
						tatattatattttaaaat	2		tatagattatatataca	2
						tatatttaaatatacata	2		tatataaatatatatat	2
						tatgtgtgtgtatatata	2		tatataatatagaatgt	2
						tattatatataatatata	2		tatataatatatataat	2
						tattatatatattatata	2		tatataatatatattct	2
						tgtatatactgtatatat	2		tatataatatatgatat	2
						tgtatatatacatatata	2		tatatacacatatatac	2
						tgtatatatatacacata	2		tatatacgtatatacac	2
						tgtgtgtatatacacaca	2		tatatagtgtatatata	2
						tgtgtgtgtatatatata	2		tatatataaaaatatat	2
						ttataattataattataa	2		tatatataaatataaat	2
						ttatatataaaatatata	2		tatatataaatatatat	2
						ttatatatatataaaata	2		tatatatacacatatat	2
						ttatatatatatatatat	2		tatatatacgtatatac	2
						tttatatatataaatata	2		tatatatactatatatg	2
						tttttatatataaaaaaa	2		tatatatataaatatat	2
						aaaaaaaaaaaaaaaaaa	1		tatatatatacacatat	2
						aaaaaaaaaaaaaaaaag	1		tatatatatataaatat	2
						aaaaaaagaagaaagaaa	1		tatatatatatatacac	2
						aaaaaaagaataacctgg	1		tatatatatatatatgt	2
						aaaaaaatatatatatat	1		tatatatatatttatat	2
						aaaaaagtatatatatat	1		tatatatattatataat	2
						aaaaacaaacaaacaaac	1		tatatatatttatatat	2
						aaaaatatatatatatat	1		tatatatattttatata	2
						aaacaaacaaatatatat	1		tatatatgtatatatgt	2
						aaacatatatatatatat	1		tatatattataatatat	2
						aaagaatatgtggagata	1		tatattatatatactat	2
						aaagtatatatatatata	1		tatattatatatataat	2
						aaatataaatatatatat	1		tatatttatttatatat	2
						aaatatatatactatata	1		tattatataatatataa	2
						aaatatatatatttatat	1		tattttatattaaaata	2
						aaatatatatgtgtatat	1		tatttttatataaaata	2
						aaatatatattaatatat	1		tgatatatatcacatat	2
						aaatatatattatataaa	1		tgtatacacgtatatag	2
						aaatatatatttttatat	1		tgtatatatatgcatat	2
						aaatatattctattgtat	1		tgtatatatattatata	2
						aaatcttagaagtctacc	1		tgtgtatatacacatat	2
						aaatgtatatatttatat	1		tgtgtgtgtgtatatat	2
						aaattatatatatatata	1		tgttataattataatta	2
						aacaatatacaatttata	1		ttatatatataatttat	2
						aacagttacaaaggaata	1		aaaaaaaaaaagaaaga	1
						aacatatatatatatata	1		aaaaaaaaacaaggtct	1
						aactaacaggatatatat	1		aaaaaatatatatatat	1
						aagaagatatatatcttc	1		aaaaacaaacaaacaaa	1
						aagatatcaattcatgat	1		aaaaagaaaaaaaagaa	1
						aaggagcccccaaggata	1		aaaaagatctgaagata	1
						aaggctaacagggagatg	1		aaaaataaataaattaa	1
						aaggttatatatatatat	1		aaaaattttttggttaa	1
						aatacaatctgataagtg	1		aaaaggcatatatctat	1
						aatacgtattaatacata	1		aaaagtaactttattaa	1
						aatataatatatattata	1		aaaataataggagatat	1
						aatatacatatatatata	1		aaaatatatactatata	1
						aatatataataatatata	1		aaaatatatgtatatat	1
						aatatataatataaatat	1		aaaccagtgtgttttct	1
						aatatatacttatatata	1		aaataaaaatattttag	1
						aatatatataaatatata	1		aaataaataaaataaag	1
						aatatatataatatatat	1		aaatataaatatatatt	1
						aatatatatagtatatat	1		aaatatacttaatatgt	1
						aatatatatataatatat	1		aaatatatattatataa	1
						aatatatatattacatat	1		aaatatatatttatata	1
						aatatatatattatatat	1		aaatatatatttgtata	1
						aatatatatatttatata	1		aaatatattatatcata	1
						aatatatatgatatatat	1		aaatgtgatatatatat	1
						aatatatatgcatatata	1		aaattaattaattaatt	1
						aatatatatgtatataca	1		aaattatatatataaaa	1
						aatatatattaaatatat	1		aaattatattaaatata	1
						aatatatattatatatta	1		aaatttaattttaaatt	1
						aatatatctttatgtaaa	1		aaatttacaacagaagg	1
						aatatattttatataata	1		aaatttatttatcaaag	1
						aatatgaatatatattta	1		aaatttttaaattaaaa	1
						aatattacaccactacat	1		aacagttacaaaggaat	1
						aatattatgtacataata	1		aacattaaatatatata	1
						aatattattaggtaataa	1		aactagagagggaagga	1
						aatatttggatattttaa	1		aagatatataatatata	1
						aatcattgaattatatta	1		aagctgtatatatgtgt	1
						aatcccaaacattccaga	1		aaggtttgaaggcagca	1
						aatctaacacatatgagg	1		aagtgtagaaagcatat	1
						aatgttctgaaattagat	1		aagtttattattgacat	1
						aattaattaattaattaa	1		aagtttatttatatata	1
						aattagcttactgtaact	1		aataataataataatga	1
						aattatataattttatat	1		aataatataatatataa	1
						aattatatattatatata	1		aataatgttgtaatatt	1
						aatttctagtagtttaaa	1		aataatgtttatagttg	1
						aattttatttttcaaaaa	1		aatacaatctgataagt	1
						aattttggatgaagaatg	1		aatagaatccatcatat	1
						acacacactatatatata	1		aatataaaatataatat	1
						acacacatatatgtatat	1		aatataataataataat	1
						acacacatatatgtgtgt	1		aatatacatttatatat	1
						acacacatgtgtgtgtgt	1		aatatataataatatat	1
						acacatatatacatatat	1		aatatataatatattat	1
						acacatatatatgtgtat	1		aatatataatgtatatt	1
						acacatatatgtatatat	1		aatatatacttatatat	1
						acacatatatgtgtgtat	1		aatatatagtatatatt	1
						acacatatgtgtgtatac	1		aatatatatatataaat	1
						acacgtatatatatatat	1		aatatatatatatttta	1
						acagatatatatatatat	1		aatatatatattacata	1
						acaggcacacacacatat	1		aatatatatattcatat	1
						acagtgacaaaaccccac	1		aatatatattaaatata	1
						acataatagatattatct	1		aatatatattaataaat	1
						acatacatatacacacat	1		aatatatattatatata	1
						acatacatgtatgtgtat	1		aatatatattatatatg	1
						acatatacacacacacat	1		aatatatattatatatt	1
						acatatagagagaggtat	1		aatatatattgtatata	1
						acatatataatatatgta	1		aatatatatttatatat	1
						acatatatacatatatat	1		aatatatattttatata	1
						acatatatatacacatat	1		aatatattataaatata	1
						acatatatatacatatat	1		aatatattctaatatat	1
						acatatatatacgtatat	1		aatatattttatgtata	1
						acatatatatatgtatat	1		aatatgaatatatattt	1
						acatatatatgtatatat	1		aatatgttggtatatgc	1
						acatatatatttatatat	1		aatattacaccactaca	1
						acatatatgtcatatatg	1		aatcttattcacaagat	1
						acatatatgtgtatatat	1		aatgatatgaataatca	1
						acatatatgtgtgtatat	1		aatgccatcatttttgt	1
						acatatgtatacatatat	1		aatggcctatatgtcac	1
						acatatgtgtgtatatat	1		aatgttctgaaattaga	1
						acatattataaattacat	1		aattaagaacttgattg	1
						acatgttatatataacgt	1		aattacatattacatat	1
						acattatataatatatga	1		aattataatacaattat	1
						acattatatattatatat	1		aattataattaaattaa	1
						accagttaagcggttaag	1		aattatataattttata	1
						acctaagagtgaaattgc	1		aattatatatatatata	1
						acgtatatatacgtatat	1		aattatctgtcattaga	1
						acgtatatatatatacgt	1		aattcttctatcataga	1
						acgtgtatatatatacgt	1		aattgcagtttttgcca	1
						acgtgtgtatacacatgt	1		aatttatatatatacat	1
						acgttatatataacgtgt	1		aatttatatatatataa	1
						actatatatagtgtatat	1		aattttggatgaagaat	1
						actatatatatagtatat	1		aatttttagagaaatag	1
						actatatatatatagtat	1		acaagtactccctgtga	1
						actattatatatatataa	1		acaatatatatgatata	1
						agaaaaaaaaaaaatata	1		acaatatattatatata	1
						agaattatatatatatat	1		acacacacaaacatata	1
						agaggcttcccaaaagag	1		acacacacacacacaga	1
						agatacatctcagatata	1		acacacacacacagata	1
						agatatatatatctatat	1		acacacacacacataca	1
						agatatctaagatatata	1		acacacatatacacagg	1
						agatcttgtgagatatca	1		acacacatatttgtata	1
						agcatatatatatatata	1		acacacctgtatatata	1
						aggaaaatctggcagaaa	1		acacatatataatatat	1
						agtatatactatattata	1		acacatatatgtatata	1
						agtatatatatatatata	1		acacatatgtgtatata	1
						ataaaaaaaaaaaaaata	1		acacatgtgtatatatg	1
						ataaaatgtatataatat	1		acagcagcctcagggtg	1
						ataaacatatatatttat	1		acataaataaaaatgta	1
						ataaactcatatatatat	1		acataagatatatatat	1
						ataaataaatatatatta	1		acatatacatacatata	1
						ataaatatatagaatata	1		acatatacatatataca	1
						ataaatatatatatattt	1		acatatataatatatgt	1
						ataataatatattattat	1		acatatatacgtatata	1
						ataatacgtattatatat	1		acatatatatacataca	1
						ataatataatatattata	1		acatatatatacatata	1
						ataatatataaatatata	1		acatatatatacgtata	1
						ataatatataatacacat	1		acatatatatatatcat	1
						ataatatataatatataa	1		acatatatatatgtgta	1
						ataatatataatatatta	1		acatatatatattatat	1
						ataatatatagtatatat	1		acatatatattatatat	1
						ataatatatatgatatat	1		acatatatcttttatat	1
						ataatatatattcatata	1		acatatatgtataaata	1
						ataatatatgatatatat	1		acatatatgtcatatat	1
						ataatatattatatatat	1		acatatattatatatat	1
						ataatatattatattata	1		acatatgtatatatata	1
						ataatatattatttataa	1		acatatgtgtatatata	1
						ataatatattatttatat	1		acattaaaattattatt	1
						ataatatattctatattg	1		acctaatgtatgggtgc	1
						atacacacacacacatat	1		acgcatatatatatatg	1
						atacacacgcacatatat	1		acgtatatacgtataca	1
						atacacatatgtattata	1		acgtatatacgtatata	1
						atacataaatatatttat	1		acgtgtatatatatata	1
						atacataatacgtattat	1		actaaaattattaataa	1
						atacatacatatacatat	1		actatatatatataaaa	1
						atacatacatatatatat	1		acttgaatatatctata	1
						atacatatacacacacat	1		agaaatatatatatata	1
						atacatatacacatacat	1		agaaatttgtttcactt	1
						atacatatatatatatat	1		agaatgacccaagtctg	1
						atacatatatgtataaat	1		agactctgtctccaaaa	1
						atacatatattgtgtata	1		agagacatatatatata	1
						atacatgatatatgatat	1		agagagacatatatata	1
						atacgtatatatacacgt	1		agatatctaagatatat	1
						atacgtatatatacttat	1		agctgtagtgtgttgca	1
						atactctatagtatatat	1		aggaatatatatatata	1
						atagatagatctatctat	1		aggatatatatatatat	1
						atagcttatatatatata	1		aggtcttaagaccctct	1
						atagtgtatatatactat	1		aggttggagtgcagcag	1
						atataaaattatatatta	1		agtatactatacacata	1
						atataaagtttatataca	1		agtatatatatatatat	1
						atataaatataaatatat	1		agtcatattggattttg	1
						atataaatatatatatat	1		agttatatcccctctga	1
						atataaatatatatattt	1		agttccactatgcagtg	1
						atataaatatattataat	1		agttgaagagagtggaa	1
						atataatataatatatat	1		ataaaatatgtattata	1
						atataatatataatataa	1		ataaacatatatttgta	1
						atataatatataatatct	1		ataaataaataaaagta	1
						atataatatatatgttat	1		ataaatataatatatat	1
						atataatatatattacat	1		ataaatatatagaatat	1
						atataatatatattatgt	1		ataaatatatatatata	1
						atataatatattatattt	1		ataaatatatatttata	1
						atataatatgtagtaata	1		ataacatttataaatat	1
						atataatctattatatat	1		ataagctgacttctttt	1
						atataattatataatata	1		ataagtatatatactta	1
						atataattattatataat	1		ataataacaacaataat	1
						atatacacacatatatgt	1		ataataataataataat	1
						atatacatatatatatat	1		ataataatcattataat	1
						atatacatattatatata	1		ataatagtgtaaaaatt	1
						atatacgtatatatgtat	1		ataatataattatataa	1
						atatacgtatatgtatat	1		ataatatagtatattat	1
						atatacgtatatgtgtgt	1		ataatatataatatatt	1
						atatactatatattatat	1		ataatatatattatcta	1
						atatagatatatatagat	1		ataatatatattcatat	1
						atataggtgcacctatat	1		ataatatatgatatata	1
						atatagtatatcttagat	1		ataatatattataatta	1
						atatataaatatagacat	1		ataatatattatatatt	1
						atatataaatatatatta	1		ataatatattattatat	1
						atatataaatatatattt	1		ataatattatataatat	1
						atatataaattatatata	1		ataatattatgtacata	1
						atatataagtatatatta	1		atacaaatatatattta	1
						atatataatatatacata	1		atacacacacacatata	1
						atatataatatatataat	1		atacacatatatgtata	1
						atatataatatatcatat	1		atacacgtgtatatata	1
						atatataatattttatat	1		atacataatacgtatta	1
						atatataattatatatgt	1		atacatacatatacata	1
						atatataattatatatta	1		atacatacgtatatata	1
						atatataatttatacata	1		atacatatacacatatg	1
						atatatacacacatacat	1		atacatatacatatata	1
						atatatacacacatatac	1		atacatatatgtataaa	1
						atatatacacacatatat	1		atacatatatgtatata	1
						atatatacagtgtatata	1		atacatatctatatata	1
						atatatacatataatata	1		atacatatctatatcct	1
						atatatacatatatatat	1		atacatatgtatatata	1
						atatatacatatatgcgt	1		atacatgtatacatata	1
						atatatacatgtaaatat	1		atacatgtatatatata	1
						atatatacatgtatacat	1		atacgtatatatactta	1
						atatatacctatatatat	1		atacgtatatgcacaca	1
						atatatacgtatatacgt	1		atactatatatagtata	1
						atatatacgtgtatatat	1		atagagatatatagata	1
						atatatacttatatatat	1		atagagatgtttatata	1
						atatatagaatatatata	1		atagatatatatatata	1
						atatatagatatatatat	1		atagtatatacaatata	1
						atatatagtatatataca	1		atataaaataaatattt	1
						atatatagtgtatatata	1		atataaaatcatatata	1
						atatatataaattatata	1		atataaaattatatatt	1
						atatatataacatatata	1		atataaatatatataaa	1
						atatatataatacatata	1		atataaatatatgtata	1
						atatatataatataaaat	1		atataaatgtatttata	1
						atatatataattatatat	1		atataatataaaatata	1
						atatatatacacacatac	1		atataatatatactata	1
						atatatatacacacatat	1		atataatatatatcata	1
						atatatatacacgtatat	1		atataatatatattaat	1
						atatatatacatacatat	1		atataatatatattatt	1
						atatatatacgtatacat	1		atataatatattatata	1
						atatatatactcgtatat	1		atataatatgtattata	1
						atatatatataaatatat	1		atataattacatattat	1
						atatatatataaatattt	1		atataattatataatta	1
						atatatatataatataca	1		atatacaaatatatatt	1
						atatatatatacacacat	1		atatacacacacacatg	1
						atatatatatacacgtat	1		atatacacatatgtata	1
						atatatatatataatata	1		atatacatatataatat	1
						atatatatatataccata	1		atatacatatatacata	1
						atatatatatatataatc	1		atatacatatatatata	1
						atatatatatatatacac	1		atatacatatatgtata	1
						atatatatatatatatct	1		atatacatatgtatata	1
						atatatatatatatgtaa	1		atatacatatgtgtata	1
						atatatatatatatgtat	1		atatacgtatatatata	1
						atatatatatatatttat	1		atatacgtatatgtata	1
						atatatatatatgtatat	1		atatactgtatattcag	1
						atatatatatatttagat	1		atatagattatatataa	1
						atatatatatcagatata	1		atataggtgcacctata	1
						atatatatatcatatata	1		atatagtatataatata	1
						atatatatatcttatata	1		atatagtatatactata	1
						atatatatatgagtatat	1		atatagtatatgttaga	1
						atatatatatgcatatat	1		atatataaaaatatata	1
						atatatatatgtgtatat	1		atatataaaatatataa	1
						atatatatattatacata	1		atatataaaatatatat	1
						atatatatatttacatat	1		atatataaatatataaa	1
						atatatatattttatata	1		atatataaatatatata	1
						atatatatcagatatata	1		atatataacataatata	1
						atatatatcatacatatc	1		atatataacatatatat	1
						atatatatcatataatat	1		atatataacttatatat	1
						atatatatcgatatatat	1		atatataataattatat	1
						atatatatctatatatag	1		atatataatatataata	1
						atatatatctatatatat	1		atatataatatatacat	1
						atatatatctcatatata	1		atatataatatatatga	1
						atatatatcttgatatat	1		atatataatatgtacat	1
						atatatatgaatatatat	1		atatataatattaagta	1
						atatatatgatatatata	1		atatataatattttata	1
						atatatatgcaaatatat	1		atatataattataaata	1
						atatatatgcatatatat	1		atatataattatatata	1
						atatatatgcatgtatat	1		atatataatttatatat	1
						atatatatggtacatata	1		atatatacaaatatata	1
						atatatatgtatatacat	1		atatatacacatatata	1
						atatatatgtatatatat	1		atatatacatacacaca	1
						atatatatgtcatatata	1		atatatacatatagata	1
						atatatatgtgagtgtat	1		atatatacatatatgta	1
						atatatatgtgtgtgtat	1		atatatacgtatatatg	1
						atatatattaatatatat	1		atatatacgtgtatata	1
						atatatattatatataat	1		atatatactatatacta	1
						atatatattatatgatat	1		atatatagaaatacata	1
						atatatattatccattat	1		atatatagatatagata	1
						atatatatttaattatat	1		atatatagcatatatat	1
						atatatatttatataaat	1		atatatagtacatatat	1
						atatatatttttatatat	1		atatatagtatatatat	1
						atatatcatatataatat	1		atatatataaaatatat	1
						atatatcatatatacaat	1		atatatataatatataa	1
						atatatcatatattatat	1		atatatatacacacata	1
						atatatgaatatatattt	1		atatatatacgtgtata	1
						atatatgatatatgatat	1		atatatatatacatgta	1
						atatatgatatgaatata	1		atatatatatagatata	1
						atatatgatcatatatat	1		atatatatatataaata	1
						atatatgccatatatata	1		atatatatatatacata	1
						atatatgcgtgcatatat	1		atatatatatatatatg	1
						atatatgtacatatatgt	1		atatatatatatatcat	1
						atatatgtataaatacgt	1		atatatatatatcatat	1
						atatatgtatacatatat	1		atatatatatatgatat	1
						atatatgtatatacgtat	1		atatatatatatgatct	1
						atatatgtatatatacac	1		atatatatatattttat	1
						atatatgtatatatatgt	1		atatatatatcagatat	1
						atatatgtatatgtatat	1		atatatatatcttatat	1
						atatatgtgcacctatat	1		atatatatattacatgt	1
						atatatgtgcatatatat	1		atatatatattatacat	1
						atatatgtgcgtgtgtat	1		atatatatatttacata	1
						atatatgtgtatatatat	1		atatatatatttctata	1
						atatatgtgtatatatgt	1		atatatatatttgtata	1
						atatatgtgtgtatatgt	1		atatatatcatatgtat	1
						atatatgtgtgtgtatat	1		atatatatctatatata	1
						atatatgttttataaaat	1		atatatatctcatatat	1
						atatattaatatatattt	1		atatatatgaatataaa	1
						atatattatataaatata	1		atatatatgagtatata	1
						atatattatataacatat	1		atatatatgatatataa	1
						atatattatataatatat	1		atatatatgatatatta	1
						atatattatatataatac	1		atatatatgtatatatg	1
						atatattatatataatta	1		atatatatgtatatgta	1
						atatattatatatagtat	1		atatatatgtatgtgta	1
						atatattatatatatgta	1		atatatatgtatttata	1
						atatattatatatattat	1		atatatatgtgtacaca	1
						atatattatatatttata	1		atatatattaaatatat	1
						atatattatatgttatat	1		atatatattaatatata	1
						atatattctatattatat	1		atatatattacatgtaa	1
						atatatttacatatataa	1		atatatattataaatat	1
						atatatttatacatatat	1		atatatattatataaaa	1
						atatatttatagatatat	1		atatatattatatgtat	1
						atatatttatatacaaat	1		atatatattcatatata	1
						atatatttcatatatata	1		atatatattgtatataa	1
						atatattttaaatatata	1		atatatatttatattta	1
						atatattttatataatat	1		atatatatttatgtata	1
						atatattttttatataaa	1		atatatatttcatatat	1
						atatgatatatatgatat	1		atatatatttgtatata	1
						atatgatatatattatat	1		atatatatttttatata	1
						atatgcatatatgtgtat	1		atatatcatataatata	1
						atatgcatatatgtgtgt	1		atatatcatatatatat	1
						atatgtataaatatatat	1		atatatcatatatatca	1
						atatgtataatatatatt	1		atatatcatatatcata	1
						atatgtatacatatacac	1		atatatcatatatgata	1
						atatgtatacatatatac	1		atatatgaacatataaa	1
						atatgtatacatatgtat	1		atatatgaatatataaa	1
						atatgtatatacatatat	1		atatatgatacatatgt	1
						atatgtatatataatata	1		atatatgatatataata	1
						atatgtatatatatttat	1		atatatgtacatatata	1
						atatgtatatgtatacat	1		atatatgtataaacata	1
						atatgtgtgtgtgtatat	1		atatatgtataaatacg	1
						atattaaatatttaatat	1		atatatgtatatatatg	1
						atattagctgctaatatt	1		atatatgtgtgtatata	1
						atattatatataaaatat	1		atatatgtgtgtgtgta	1
						atattatatataaatata	1		atatatgttatatatat	1
						atattatatataatatat	1		atatattaaaatatata	1
						atattatatgtataatat	1		atatattataatatata	1
						atattatattataatata	1		atatattatatataaat	1
						atattctatatattgtat	1		atatattatatataatt	1
						atatttatacatatatat	1		atatattatatatataa	1
						atatttatatatatacat	1		atatattatatatatat	1
						atatttatatttatatat	1		atatattatatatctat	1
						atatttattatatatata	1		atatattatatattaat	1
						atattttatataaaatat	1		atatattatatattatt	1
						atattttcagggaaagta	1		atatattatatctataa	1
						atcaatatatatatttat	1		atatattatatgatata	1
						atcatacagcgctgtatg	1		atatattatattatata	1
						atcatatagatcatatat	1		atatattatcatatata	1
						atccatccatccatccat	1		atatattatgtataatg	1
						atctatatatttgcctat	1		atatattctctatatat	1
						atctcaatacatgcagaa	1		atatatttaaatatata	1
						atgaatgacccaacctat	1		atatatttagaatatat	1
						atgatttatatatataaa	1		atatatttatagatatt	1
						atgtaaaatattatatat	1		atatatttatatacaaa	1
						atgtatacattatatata	1		atatatttatatataat	1
						atgtatatacgtatatat	1		atatatttatatatata	1
						atgtatatatacatgtat	1		atatatttatttatata	1
						atgtatatgtgtatacat	1		atatatttttatatata	1
						atgtgtgtgtgtatatat	1		atatattttttatataa	1
						atgtgtgtgtgtgtgtat	1		atatctatatatatata	1
						atgttatatatttatata	1		atatctgtatatacaca	1
						attacatattaattaaat	1		atatgatatatatgata	1
						attagggagagattgcat	1		atatgatctatcatatt	1
						attatataaatatatatt	1		atatgcataatatatat	1
						attatataatatataata	1		atatgtatacacacaca	1
						attatataatatatatta	1		atatgtatacatatata	1
						attatataatatattata	1		atatgtatatatacata	1
						attatataattatataat	1		atatgtatatattatat	1
						attatatactgtataatt	1		atatgtatcatatatgt	1
						attatatataatatatta	1		atatgtatgtgtatata	1
						attatatatatatatata	1		atatgtatgttagtata	1
						attatatatattctatat	1		atatgtgtacaattata	1
						attatatatgatatataa	1		atatgtgtatacacaca	1
						attatatattatatacat	1		atatgtgtatatatata	1
						attatattatatttttat	1		atatgtgtatgtataca	1
						attcattcattcattgaa	1		atatgtgtatgtatata	1
						attgtggtttttgccatt	1		atatgtgtgtatatata	1
						atttaaataattatttaa	1		atatgtgtgtgtgtata	1
						atttaaatatataaatat	1		atattaaattacatatt	1
						atttataaatatatatat	1		atattaataataataaa	1
						atttatatataaatatat	1		atattaattatataata	1
						atttatatatataaatat	1		atattacatatattata	1
						atttatatatataaatct	1		atattatatacaatata	1
						atttattatggtatcttc	1		atattatatagtatata	1
						attttatatatatatata	1		atattatatataataca	1
						caaaatataacaaagtat	1		atattatatataatatt	1
						caactgagcactggaaca	1		atattatatataatgtt	1
						caagtagctgggactaca	1		atattatatatataata	1
						cacaaaaattcaagttaa	1		atattatatgcataata	1
						cacaatgcagtacatcta	1		atattatattatatata	1
						cacatatatatatatata	1		atattattaatatataa	1
						cagaccagttaagagtta	1		atattattatataatat	1
						caggaagcaacaggaagt	1		atattattctatatata	1
						catacagcgctgtatgat	1		atattcatatatatata	1
						catatataaaattatgta	1		atattctatatataata	1
						catatatacatacacata	1		atatttaaatatattta	1
						catatatacgtatatatg	1		atatttataatatatat	1
						catatatatatacatata	1		atatttatatataaata	1
						catatatatgatatatat	1		atatttatatatataca	1
						catatatatgtacatata	1		atatttatatatatata	1
						catatatgcatatatatg	1		atatttatattatatat	1
						catccatccatccattca	1		atatttatatttatata	1
						catggtgtgtgaatggag	1		atattttataattatat	1
						cattgtgtgtgaatggag	1		atattttatatataata	1
						catttattatatgtgata	1		atattttatatgtatat	1
						catttcttgcatgtactt	1		atcaaatgtatacctga	1
						ccttctagctagaagggc	1		atcatatagatcatata	1
						ctaaaaaaaaaaaacaaa	1		atctatctatctatcta	1
						ctaaaattgaacgttttt	1		atctatctgtctatcta	1
						ctaattcaacactgccct	1		atgaatatatttatata	1
						ctacatatatatatatat	1		atgcttagcgttccatt	1
						ctatatatagtatatata	1		atggtgggtgtgtgtgt	1
						ctatttaccatgctaaaa	1		atgtacatatatatata	1
						ctcatgagatctgtgcag	1		atgtatacataatatat	1
						ctccatatatatatacat	1		atgtatacatatgtaca	1
						ctccatatatatatatat	1		atgtatatacacgtata	1
						cttatatatatatatata	1		atgtatatacgtatata	1
						cttcatatatatatatat	1		atgtatatatacatata	1
						gaaacagaatatatatat	1		atgtatatatatatatg	1
						gaaatatcaagtgagata	1		atgtatatgatatatat	1
						gaatatatatatatatat	1		atgtatctatatctata	1
						gaattgaattgaatttat	1		atgtattatatattata	1
						gacaatttgaacatactg	1		atgtctctcttcacttg	1
						gatatacatacacacata	1		atgtgatatatatattt	1
						gcatatatatatatatat	1		atgtgtatatgtatata	1
						ggagagagtttatggagc	1		atgtgtctatacgtata	1
						ggccagattgggtatggc	1		atgtgtgtgtatatata	1
						ggtgatatatatatatat	1		atgtgtgtgtgtgtata	1
						ggtggaataatataacaa	1		atgtttcctcttctttt	1
						ggttggggactgctgaca	1		attaaatatatataata	1
						ggttgttctaagcctact	1		attaataatgttgagca	1
						gtaatcctcgcaccttgg	1		attacatataatatata	1
						gtatataaatagatatat	1		attatataattaattta	1
						gtatatacatgtacacat	1		attatataattagtata	1
						gtatatatacgtatatac	1		attatatataatgtata	1
						gtatatatatacaatata	1		attatatatacaatata	1
						gtatatatatacacgtat	1		attatatatataatata	1
						gtatatatatacatatat	1		attatatatatctatat	1
						gtatatatatacgatata	1		attatatatgtgtatat	1
						gtatatatatacgtatat	1		attatatattatataat	1
						gtatatatatactataca	1		attatattaaatatatt	1
						gtatatatatatatacac	1		attatattaattattat	1
						gtatatatatgtatctat	1		attatattatatattat	1
						gtatatatattatatata	1		attccaagtggcatgca	1
						gtatatatgtatatgtgt	1		attgattaatttaatta	1
						gtgacttactgtatacta	1		attggttaaatacctga	1
						gtgtatatatatacacgc	1		attgtggtttttgccat	1
						gtgtgtgtatatatatat	1		atttaaatgcttatata	1
						gtgtgtgtgtatatatat	1		atttaataattagatct	1
						gtgttttgaagattgttg	1		atttagcatataatctg	1
						gttatgtataatattata	1		atttatagtacatatat	1
						taaaatatataatatata	1		atttatatataaataaa	1
						taaataatataatattat	1		atttatatataaatata	1
						taaatatatatatattca	1		atttatatatatatata	1
						taaatatgtataattatt	1		atttatatatatttata	1
						taaatctaatgggacaag	1		atttatatttatttata	1
						taataaaaatgtacttcg	1		atttatttaaataaatt	1
						taatacatatgtattagt	1		atttcattgttcctttc	1
						taatatataatatataat	1		atttgaaaataactaaa	1
						taatatatatattatata	1		atttttattatataaaa	1
						taatatattatatatatt	1		caaataacactgcctgg	1
						taatatctattaatatat	1		caaatacaaaatgttca	1
						taatgaaatgatattact	1		caaatatgccactgtgg	1
						taattatttacatcctct	1		caacaactcaatattat	1
						tacaatattatacataac	1		caactgagcactggaac	1
						tacacacacatatatata	1		caatcactcatcatcac	1
						tacacacacatatatatg	1		cacatatatatatatat	1
						tacacattaatgtgtaca	1		cacatatgtgcatatat	1
						tacacgtatacgtgtaca	1		cacatatgtgtatatac	1
						tacatatatacgtatata	1		cacatatgtgtatatat	1
						tacatatgtgtatataca	1		cagaatgggtttaatca	1
						tacatatgtgtatttata	1		cagaccagttaagagtt	1
						tacatgtatatatacata	1		cagtgtgtaaagggaaa	1
						tacatgtatatatataca	1		cagttaaatatttaaat	1
						tacgcatatatgcgtata	1		catacagcgctgtatga	1
						tactatatataatatatt	1		catatacatatatgtat	1
						tacttatcagttcagtat	1		catatataaatatatat	1
						tagtaagtagtataactc	1		catatatacatacacat	1
						tagtacttgaagtataca	1		catatatatatacatat	1
						tagtataagtatgttcca	1		catatatatatatgtat	1
						tagtatataatatataat	1		catatatatgatatata	1
						tagtatatatatatatat	1		catatatatgatttatg	1
						tataaatatatattttta	1		catatatatgcagatat	1
						tataaatatatttttata	1		catatatatgtatatat	1
						tataaatttttatatata	1		catatatgaatatatat	1
						tataacaatattgttata	1		catatatgtatatatat	1
						tataagatataatatata	1		catatatgtgtatatat	1
						tataataattatatattt	1		catatatgtgtgtatat	1
						tataatatatataatata	1		catatgtatacgtatgt	1
						tataatatttatggagac	1		catcacttttgtggcta	1
						tataattgtattataact	1		catcatatatatatata	1
						tataatttataattataa	1		cattgatccctttacca	1
						tataattttatataatta	1		ccaattgaggtatattt	1
						tatacacacatacatgtg	1		ccatatatatatatata	1
						tatacacatatatatgtg	1		cccaacagagacaaggt	1
						tatacataaatatatatt	1		cccatatatatatatat	1
						tatacataatatataata	1		cctgcctgagcttccca	1
						tatacatatatacgtata	1		cctgtgtgtatgcctgt	1
						tatacatatatctatata	1		cgtcatcataatgatga	1
						tatacatatatgtataca	1		cgtggttaatatattta	1
						tatacatgtatatatata	1		ctaatgaggaggctaag	1
						tatacgcatatatgcgta	1		ctatatacgtgtataca	1
						tatactatacataatata	1		ctatatatatatatata	1
						tatagagattatatatat	1		ctattttaatattaaat	1
						tataggttacaaatctat	1		ctcatatatatgtatat	1
						tatagtataaattttata	1		ctccatatatatataca	1
						tatagtatatatattata	1		ctctatctatatatata	1
						tatagtatatatcatata	1		cttaaatgccagctctc	1
						tatataaaatatatataa	1		cttcatatatatatata	1
						tatataaaatatatatta	1		cttcattctattaatgt	1
						tatataaatatatattat	1		ctttaaagtggttttct	1
						tatataaatatatatttt	1		ctttatatatgtatata	1
						tatataaatttatatata	1		ctttttttttttttttt	1
						tatataataatatataat	1		gaaatttattccaagaa	1
						tatataatataatataat	1		gaaccatttacatgtaa	1
						tatataatatactatata	1		gaattcaagtgcttggc	1
						tatataatatataaatat	1		gaattgaattgaattta	1
						tatataatatatatgata	1		gaatttatattatatat	1
						tatataatatatattttt	1		gaattttgtatttattc	1
						tatataatatatgatata	1		gacaatttgaacatact	1
						tatataatatattacata	1		gagatatatatatatat	1
						tatataatatattttata	1		gataataataataataa	1
						tatataatattatataat	1		gatacatatagatataa	1
						tatataattttatatata	1		gatacatatagatatca	1
						tatatacacacatatata	1		gatatatatatatatat	1
						tatatacacatatatacg	1		gcacgcgtgtgcgtata	1
						tatatacacatatatgtg	1		gcaggaacatacatgca	1
						tatatacagtgtatatat	1		gctatatccacctggcc	1
						tatatacatacacatata	1		gctgatattgctttggt	1
						tatatacatatatacaca	1		ggaaatatatatatata	1
						tatatacatatatatgta	1		ggcaagataaagttgat	1
						tatatacatttatataaa	1		ggccatttggtatcaaa	1
						tatatacgagtatatata	1		ggcctatatgtcacact	1
						tatatacgtatatacgta	1		ggctttttttttttttt	1
						tatatacgtatatataca	1		gggtagatgtgtgtgtg	1
						tatatacgtatatatacg	1		ggtatatgttctaagac	1
						tatatacgtgtatacaca	1		ggtggaataatataaca	1
						tatatactatatagtata	1		ggttatgattagaccaa	1
						tatatactatatatagta	1		gtaataatcaaagttat	1
						tatatactgagtatatat	1		gtatacgtatacgtata	1
						tatatagagaatatatat	1		gtatatacatatatatg	1
						tatatagatatatatata	1		gtatatacatgtatata	1
						tatataggtgtgtatata	1		gtatatatacacacaca	1
						tatatagtatatatatat	1		gtatatatatacatata	1
						tatatataaaactgtata	1		gtatatatatacgtata	1
						tatatataaatacatata	1		gtatatatatatacata	1
						tatatataaattatatat	1		gtatatatatatataca	1
						tatatataacgttatata	1		gtatatatatgtatcta	1
						tatatataataaatatat	1		gtattatatatacaata	1
						tatatataatataatata	1		gtattatatatgatata	1
						tatatataatatataaat	1		gtcctgtctgtttgtta	1
						tatatataatatatttat	1		gtctataatgccaatat	1
						tatatataatgtatacat	1		gtgcatatatatatata	1
						tatatataattatatata	1		gtggataaattgatttc	1
						tatatataattttatata	1		gtgtatatatacacata	1
						tatatatacacgcatata	1		gtgtatatatacatata	1
						tatatatacagtatatat	1		gtgtgtatatatataca	1
						tatatatacatttatata	1		gtgtgtgtatatatata	1
						tatatatacctatatata	1		gtgtgtgtatgtctgta	1
						tatatatacgtatataca	1		gtgtgtgtctgtgcgcg	1
						tatatatactatatatat	1		gtgtgtgtgtatatata	1
						tatatatagattatatat	1		taaaaataaaaaaaaaa	1
						tatatataggtgtgtata	1		taaaatatataatatat	1
						tatatatataacaatata	1		taaacatatctatatct	1
						tatatatataacatatat	1		taaacttattggaggta	1
						tatatatataatatataa	1		taaataaattatttaaa	1
						tatatatatacacatata	1		taaataatataatatta	1
						tatatatatacacgtata	1		taaatataaataatatg	1
						tatatatatacgtgtata	1		taaatataaatatatat	1
						tatatatatactcacata	1		taaatatatataaatat	1
						tatatatatagatatata	1		taaatatatatttatat	1
						tatatatatataatttat	1		taaatatatatttatgt	1
						tatatatatatacacaca	1		taaatatatattttaaa	1
						tatatatatatactgtat	1		taaattaatatttatta	1
						tatatatatatatacgta	1		taaattatttatttaaa	1
						tatatatatatatatcta	1		taaatttaaatttatta	1
						tatatatatatatatgaa	1		taaattttgtgggtaca	1
						tatatatatatatatgta	1		taactctcttactagtc	1
						tatatatatatatgtata	1		taataggatttatatat	1
						tatatatatatcatatat	1		taatatataatacatta	1
						tatatatatattctatat	1		taatatataatatatat	1
						tatatatatcatatatat	1		taatatataatatatta	1
						tatatatatcgatatata	1		taatatatactatatag	1
						tatatatatgcaccatat	1		taatatatactatatat	1
						tatatatatgtaatgtat	1		taatatatatattatat	1
						tatatatatgtgtacata	1		taatatatattatatat	1
						tatatatattatatagaa	1		taatatattatatatat	1
						tatatatattatattata	1		taatatcattataatat	1
						tatatatattatgtatat	1		taatatctatgatatat	1
						tatatatatttatttata	1		taatatctattaatata	1
						tatatatatttgtatata	1		taatgaaatgatattac	1
						tatatatcacatatatac	1		taatgtacattgtacat	1
						tatatatcatatataaat	1		taatgtgttgttaaaac	1
						tatatatcatatatatta	1		taattagttaataatta	1
						tatatatcatatatttat	1		taattatgtattatata	1
						tatatatgatatatatat	1		taattttatatatatat	1
						tatatatgatttatatat	1		taatttttccattgagt	1
						tatatatgcatatatata	1		tacaatatatatgatat	1
						tatatatggtatatatat	1		tacactatatatagtat	1
						tatatatgtatacgtata	1		tacagtatagtattata	1
						tatatatgtatatataca	1		tacataatatatatttt	1
						tatatattaatatatata	1		tacatatatacacgtat	1
						tatatattacttatatat	1		tacatatatacgtatat	1
						tatatattataataatgt	1		tacatatatatacatat	1
						tatatattatataatata	1		tacatatatatgtatat	1
						tatatattatatatagta	1		tacatatatgcatatat	1
						tatatattatatatttta	1		tacatatatgtatatat	1
						tatatattatatcatata	1		tacatatattcatatat	1
						tatatattatattatatt	1		tacatatgtatatatat	1
						tatatatttatagatagt	1		tacatatttatacatat	1
						tatatatttatatataaa	1		tacatgtaaatatatat	1
						tatatattttatatatac	1		tacatgtatatatatac	1
						tatatctatatagatata	1		tactatagtatgtacta	1
						tatatctatatattatat	1		tactatataatatagta	1
						tatatctatctcacatat	1		tactatatgtaatatat	1
						tatatgtatactgtatat	1		tactatgaagtaactat	1
						tatatgtatatatataca	1		tactcagtactactact	1
						tatatgtatgtatatata	1		tacttatcagttcagta	1
						tatatgtgtatatacaca	1		tagatatataaatatat	1
						tatatgtgtatatataca	1		tagatatatattatata	1
						tatatgtgtgtgtgtata	1		tagctcatctcctgtgg	1
						tatatgtgtgtgtgtgta	1		tagtatatatattgtat	1
						tatattaatatataattt	1		tagtatttgttgtatgt	1
						tatattacatattatata	1		tataaaatataataata	1
						tatattataatatatata	1		tataaaatatatattta	1
						tatattatacattatata	1		tataaatatatatatta	1
						tatattatatataattat	1		tataaatatatgtatat	1
						tatattatatatagtata	1		tataaatatatttaaag	1
						tatattatatattatata	1		tataacatgttatatat	1
						tatattatatcaattata	1		tataatatataataata	1
						tatattatattatattat	1		tataatatatagtatat	1
						tatattatgtataatata	1		tataatatatatataat	1
						tatattctatatttatat	1		tataatatatattacat	1
						tatattgtaataatatat	1		tataatatatattatgt	1
						tatatttatataaatata	1		tataatatattatgtat	1
						tatatttatatagatatg	1		tataatatgtattatat	1
						tatatttatatatatata	1		tataatatgttatatat	1
						tatatttatattacatat	1		tataatgtctatgttat	1
						tatcatatataatatatt	1		tataattatataatata	1
						tatcatatatgatatata	1		tataattatatataata	1
						tatctaatatatattata	1		tataattatatatcatt	1
						tatctatctatctagcta	1		tataattctaattataa	1
						tatgatctacagatcata	1		tataattgtattatata	1
						tatgtatacgtatatata	1		tataatttatattatat	1
						tatgtatatacatatata	1		tatacacactatatatg	1
						tatgtatatatacatata	1		tatacacgtatacacat	1
						tatgtgtataacatgtta	1		tatacatatacatatat	1
						tatgtgtatatacacata	1		tatacatatatacattt	1
						tatgtgtatatacgtata	1		tatacatatatatgtat	1
						tatgtgtatatatacaca	1		tatacatatgtatacat	1
						tatgtgtgtatatatata	1		tatacatatgtgtatat	1
						tatgtgtgtgtgtatata	1		tatacatattatatata	1
						tattaatatatatttata	1		tatacatgtatatatat	1
						tattataatatataatat	1		tatacattcatatatat	1
						tattatactatataatat	1		tatacctgtatatataa	1
						tattatataataatatta	1		tatacgtatatatgtat	1
						tattatataatatatata	1		tatactaattaagtata	1
						tattatataatatattat	1		tatactatatatagtat	1
						tattatatataaatatat	1		tatactcatatatatat	1
						tattatatataataaaca	1		tatagatatataatata	1
						tattatatataataaata	1		tatagatatctatagat	1
						tattatatataattatat	1		tatagatatctatatat	1
						tattatatatagtatata	1		tatagatatctgtatac	1
						tattatatatataatata	1		tatagatatgtaatata	1
						tattatatatatataaaa	1		tatagatatgtcattat	1
						tattatatatattataaa	1		tatagatctatagatat	1
						tattatcatatataattt	1		tatagtacttagtacta	1
						tattattgctaggtaata	1		tatagtatatagtatat	1
						tattgaggaaaagaggaa	1		tatataacatatataat	1
						tatttaggttggtgcaaa	1		tatataatacatatatt	1
						tatttataatataatata	1		tatataatactatatat	1
						tatttatacatatatgta	1		tatataatataatataa	1
						tatttatatataaatata	1		tatataatatagtatat	1
						tatttatatatatatata	1		tatataatatataatac	1
						tatttatctagaatatat	1		tatataatatatagaat	1
						tatttcaaaatataatat	1		tatataatatatatatt	1
						tatttctctagaatcagt	1		tatataatatgatatat	1
						tattttatatattatata	1		tatataatattatatat	1
						tcaaaaaaaaaaaaaaaa	1		tatataattaatataca	1
						tcaaataccatggtattt	1		tatatacacacgtgtgt	1
						tcagatatatatatatat	1		tatatacacatatatgt	1
						tcatatatatatatatat	1		tatatacacatatgcac	1
						tcatatatatatatgata	1		tatatacacgtatatac	1
						tcatatatatgagatata	1		tatatacatacatatat	1
						tcatatatatgatatata	1		tatatacatatatacat	1
						tcatatatgacatatata	1		tatatacatatatatac	1
						tcatatatgcatagatga	1		tatatacatatatatgt	1
						tcattcatagggtattag	1		tatatacgagtatatat	1
						tctattttatgtatattt	1		tatatacgcgtatatac	1
						tctctctctctatatata	1		tatatactaatatatta	1
						tctttctatatatagaaa	1		tatatagatatatatat	1
						tgaaagtgaccaaagtga	1		tatatagtagactatat	1
						tgaaatttggactaatat	1		tatatagtatatataat	1
						tgaatagacagttctatt	1		tatatagtatatatata	1
						tgaatatatatatatata	1		tatatagtatatctata	1
						tgaatatatttatatata	1		tatatagtctatatata	1
						tgaattaattaattaatt	1		tatatagtgtgtatata	1
						tgaattgttgctattttt	1		tatatataaaatatgta	1
						tgatccaatgtgtagatt	1		tatatataaatacatat	1
						tgcacaatgcagtacatc	1		tatatataaatataata	1
						tgcacacatgcgtgtgtg	1		tatatataaatatacat	1
						tgcatacatatatatata	1		tatatataaatatagat	1
						tgcatatataatatatat	1		tatatataaatatataa	1
						tgcatatatatatatata	1		tatatataaatatatgt	1
						tgcgtatatgtgtatata	1		tatatataaatgtatat	1
						tggatatatatatatata	1		tatatataaattatata	1
						tggtatatatatatgtgt	1		tatatataatataatat	1
						tggttcaaagagtgaatg	1		tatatataatatatatc	1
						tgtagattttcatattaa	1		tatatataatatatgat	1
						tgtatataaatatattta	1		tatatataatattatat	1
						tgtatatacacatatatg	1		tatatataatattttat	1
						tgtatatacatatatata	1		tatatataatctataga	1
						tgtatatatatacgtata	1		tatatatacacactata	1
						tgtatatatatatacaca	1		tatatatacacgtatat	1
						tgtatatatatatacata	1		tatatatacacgtgtat	1
						tgtatatatatattatat	1		tatatatacactatata	1
						tgtatatatgcatatata	1		tatatatacagttatta	1
						tgtatatgtataaatata	1		tatatatacataaatat	1
						tgtatatgtatacatata	1		tatatatacatatacat	1
						tgtatgtatatatatata	1		tatatatacctatatat	1
						tgtatgtgtatatatata	1		tatatatacgtatatgt	1
						tgtatgtgtgtatatata	1		tatatatacgtgtatat	1
						tgtattatatattacaca	1		tatatatactacatata	1
						tgtattcctgatacataa	1		tatatatactcacatat	1
						tgtgctttagccatgtgc	1		tatatatagcatatata	1
						tgtgtatatacacacata	1		tatatatataaaataat	1
						tgtgtatatacacatata	1		tatatatataattatat	1
						tgtgtatatatatacaca	1		tatatatatacaatata	1
						tgtgtatatatgtatata	1		tatatatatacagtata	1
						tgtgtatatatgtgtata	1		tatatatatacgtgtat	1
						tgtgtatgtatatatata	1		tatatatatactataca	1
						tgtgtgtatatatataca	1		tatatatatagatatat	1
						tgtgtgtatatatatata	1		tatatatatagtttata	1
						tgtgtgtgtgtgtgcacg	1		tatatatatataacata	1
						tgtgtgtgtgtgtgtatc	1		tatatatatataatata	1
						tgtgtgtgtgtgtgtgcg	1		tatatatatatacacac	1
						tgttatatataatatata	1		tatatatatatacacat	1
						tgttatatataatatatt	1		tatatatatatataaat	1
						tgttcactaattgcatcc	1		tatatatatatatacat	1
						tgttcactaattgcatgc	1		tatatatatatatagta	1
						tgttccaggaataccagg	1		tatatatatatatatac	1
						ttaaaaatatagttaaat	1		tatatatatatatattt	1
						ttaactatgtgaggtaac	1		tatatatatatatctat	1
						ttaattaattaattaatt	1		tatatatatatatgaac	1
						ttactatatatactatat	1		tatatatatatatgtat	1
						ttagcttactgtaactaa	1		tatatatatatatttac	1
						ttataactaatataatta	1		tatatatatatatttgt	1
						ttataattataatcataa	1		tatatatatatggcata	1
						ttatataaattatatata	1		tatatatatattctata	1
						ttatataatataaattta	1		tatatatatcatatata	1
						ttatataatatatattat	1		tatatatatctagatat	1
						ttatataatatatatttt	1		tatatatatgatatata	1
						ttatatataaattatggt	1		tatatatatgtataata	1
						ttatatataatataatat	1		tatatatatgtatatgt	1
						ttatatataatatatatt	1		tatatatatgtatgtat	1
						ttatatataatatattat	1		tatatatatgtgcatat	1
						ttatatatatatatttat	1		tatatatatgtgtatat	1
						ttatatatatatttatat	1		tatatatattatataaa	1
						ttatatatattatatata	1		tatatatattatatatt	1
						ttatatattatataatat	1		tatatatattctatata	1
						ttatattatataaatata	1		tatatatcacatatata	1
						ttatattatatattatat	1		tatatatcgatatatat	1
						ttattaatattataatat	1		tatatatctatatatac	1
						ttctatactttatttgat	1		tatatatctatatatat	1
						ttctcactttattattac	1		tatatatcttatacata	1
						ttctcttcagtgcctcac	1		tatatatgatttatata	1
						ttcttaataaaagtaaag	1		tatatatgcgtatatat	1
						ttgatatatatatatata	1		tatatatgtacatatat	1
						ttgcagtttttgcaatta	1		tatatatgtatatacat	1
						ttggtgatatatatatat	1		tatatatgtatatatac	1
						ttgtatatattatatata	1		tatatatgtatatattt	1
						ttgttctaagcctactcc	1		tatatatgtgtgtgtat	1
						ttgttttagtcaaagaaa	1		tatatatgttatatata	1
						tttaaatatatttaaaca	1		tatatattaatatatat	1
						tttaatatttggatattt	1		tatatattataacatat	1
						tttaattattagtagata	1		tatatattatataaaat	1
						tttataaaatatatattt	1		tatatattatataatta	1
						tttataaatatatatttt	1		tatatattatatataaa	1
						tttatataaatatatata	1		tatatattatatcatat	1
						tttatatataaacatata	1		tatatattatattatat	1
						tttatatataaatatata	1		tatatattctatatata	1
						tttatatatatactatat	1		tatatattgtattacat	1
						tttatattcatataaaaa	1		tatatatttaaatatat	1
						tttattatatataataaa	1		tatatatttaatatata	1
						tttattgagatataattc	1		tatatatttaattaaat	1
						tttattgagtgggggcgt	1		tatatatttatatataa	1
						tttattgagtgggggtgt	1		tatatattttactatat	1
						tttggcaattggcaaatt	1		tatatattttatataaa	1
						tttgtggaatgatacaga	1		tatatattttgtatata	1
						tttgtgtgtgtgtgtata	1		tatatcatatatattat	1
						ttttatatatatctatat	1		tatatcatatatatttt	1
						ttttcttaagttgcacat	1		tatatctatatatatgg	1
						ttttgaaatgtatagtca	1		tatatgcatatatatat	1
						tttttatggtgaaaaaaa	1		tatatgcatatatgtat	1
									tatatgtatactgtata	1
									tatatgtatataaatat	1
									tatatgtatatatacat	1
									tatatgtatatatatac	1
									tatatgtatgtatatat	1
									tatatgtgtgtatatat	1
									tatatgtgtgtgtatat	1
									tatatgtttatatattt	1
									tatattaaggatatata	1
									tatattaatatatattt	1
									tatattacatattatat	1
									tatattataattataat	1
									tatattatataattata	1
									tatattatatataaaat	1
									tatattatatatagaaa	1
									tatattatatatattat	1
									tatattatatgtaatat	1
									tatattatctataatat	1
									tatattatgtataatat	1
									tatatttaaatataaat	1
									tatatttaaatatatat	1
									tatatttatataaatat	1
									tatatttatatataaat	1
									tatatttatatatacat	1
									tatatttatatatatat	1
									tatatttatatttataa	1
									tatatttgataataact	1
									tatcagagactagggtt	1
									tatctatattatctata	1
									tatgcatatatacatat	1
									tatgtatacatatacac	1
									tatgtatacatatatac	1
									tatgtatacatatatgt	1
									tatgtatacgtatatat	1
									tatgtatatacatatat	1
									tatgtatatatatacac	1
									tatgtatatattatata	1
									tatgtatatgtatgtat	1
									tatgtatgtgtatagta	1
									tatgtatgtgtgtgtgt	1
									tatgtgtatatatatac	1
									tatgtgtatatatgtat	1
									tatgtgtatatgtatat	1
									tatgtgtgtatacacac	1
									tatgtgtgtgtacatat	1
									tatgtgtgtgtatatat	1
									tatgtgtgtgtgtaaat	1
									tatgtgtgtgtgtatat	1
									tatgtgtgtgtgtgtat	1
									tatgttatatatataac	1
									tattagaatatatatat	1
									tattatataattatata	1
									tattatatataatatat	1
									tattatatatataatat	1
									tattatatatattagat	1
									tattatatatattatat	1
									tattatatatcatatat	1
									tattatatattaatata	1
									tattatatattatatta	1
									tattatatattttatat	1
									tattatattataatata	1
									tattatgtatacataat	1
									tattattaaacattaat	1
									tattattgctaggtaat	1
									tattatttaatatatta	1
									tattctacataatatat	1
									tattctaccaccatttt	1
									tatttaatatattatat	1
									tatttagaatagaatat	1
									tatttatatatacatat	1
									tatttatatatatatat	1
									tatttatcatatatatc	1
									tatttatctagaatata	1
									tatttatttatatatat	1
									tattttatatacatgta	1
									tattttatatatatata	1
									tatttttaaaagtaaca	1
									tatttttacctaaataa	1
									tcacatatgacatatat	1
									tcagtgactaggagcag	1
									tcatatatatatatata	1
									tcatatatatctcatat	1
									tcatatatatgtcatat	1
									tcatatatgatatatat	1
									tcatatatgcatagatg	1
									tcattcatagggtatta	1
									tccccatatatatatat	1
									tctataaatgtggcaca	1
									tctatatatagatatat	1
									tctatatctatatatat	1
									tctattatatatatata	1
									tctctttaaatatatat	1
									tctgggtgatgggcata	1
									tcttatctgaatgtcta	1
									tcttcttttgagaagtg	1
									tctttgatatcaaagtt	1
									tgaaatttggactaata	1
									tgaattatattctgaat	1
									tgactgtatcctttaca	1
									tgatagagaacccctaa	1
									tgatatatatcatatat	1
									tgatggttaattgagca	1
									tgattttctcttggatc	1
									tgcaattacagaactac	1
									tgcagtttttgccattg	1
									tgcatatatgtgtatat	1
									tgcatatgtatgtgtat	1
									tgctattacataaagtt	1
									tggaacctaacacttgt	1
									tggtatatatacacata	1
									tggttaaatacctgaac	1
									tgtaagttgaaaacata	1
									tgtacatatacatatat	1
									tgtacatatatatgtat	1
									tgtacatatgtatatat	1
									tgtatacacatatatat	1
									tgtatacatatatatgt	1
									tgtatatacatacatat	1
									tgtatatacgtatgtat	1
									tgtatatatacacgtgt	1
									tgtatatatacactata	1
									tgtatatatagtatata	1
									tgtatatatagtgtata	1
									tgtatatatatacacat	1
									tgtatatatatacatat	1
									tgtatatatatatatgt	1
									tgtatatatatatgtat	1
									tgtatatatatgtatat	1
									tgtatatatgtatatat	1
									tgtatatgtatacatat	1
									tgtatatgtatatatat	1
									tgtatatgtgtatatat	1
									tgtatgtatacatatat	1
									tgtatgtgtgtatatat	1
									tgtatgtgtgtgtatat	1
									tgtatgtgtgtgtgtat	1
									tgtattatatataatat	1
									tgtatttatataaatat	1
									tgtattttatatataat	1
									tgtccctaaggaagaca	1
									tgtgtatatacgtatat	1
									tgtgtatatatacatgt	1
									tgtgtatatatgtatgt	1
									tgtgtgaatatatatat	1
									tgtgtgtatatacacac	1
									tgtgtgtatatatgtat	1
									tgtgtgtgtatatgtat	1
									tgtgtgtgtgcatatat	1
									tgtgtgtgtgtgtacat	1
									tgtgtgtgtgtgtgtgt	1
									tgtttatatatatatat	1
									tgtttatccacccagca	1
									ttaaaaatatagttaaa	1
									ttaaaatattatatttt	1
									ttaaaattatttaaaaa	1
									ttaaatagatatgctat	1
									ttaacatatatatatat	1
									ttataataatttattat	1
									ttatacataatacatat	1
									ttatataaatataaata	1
									ttatataactataaata	1
									ttatatataaattatgg	1
									ttatatataatataata	1
									ttatatataatatatat	1
									ttatatataatttatat	1
									ttatatatataaaatat	1
									ttatatatatatatata	1
									ttatatatcttatatat	1
									ttatatattaatatata	1
									ttatatattatatataa	1
									ttatatattatatatta	1
									ttatatattatatattt	1
									ttatatattatatgtaa	1
									ttatatgatataattat	1
									ttatcttttgtaacatt	1
									ttattatttacttattt	1
									ttatttaaggcatacta	1
									ttcaaaaaatagcttcc	1
									ttcaattagggcatgag	1
									ttcacatattttgtgaa	1
									ttcagcttatattcatg	1
									ttcatatatatatatat	1
									ttcatcaaaatcccttt	1
									ttcatgaatgacccaac	1
									ttctgttataacagaac	1
									ttcttacaactacatgt	1
									ttcttttataggcaaac	1
									ttgcagtttttgcaatt	1
									ttgcttttttttttttt	1
									ttggagaagataaaaga	1
									ttggtaccggtaccaaa	1
									ttggtatctgtggggga	1
									ttgtatataatactata	1
									ttgtatatattatatat	1
									ttgttgactagcatgct	1
									ttgttttcataaatcaa	1
									tttaaaaaatcattaaa	1
									tttaaaatttttttaaa	1
									tttaacatatatgatgt	1
									tttaatcaaaattatat	1
									tttaattgttttatata	1
									tttaattttaatcatat	1
									tttatataatatataaa	1
									tttatataatattatat	1
									tttatatataaatatat	1
									tttatatataatatata	1
									tttatatatagatatct	1
									tttatatatatataata	1
									tttatatattttatata	1
									tttatgtataaaaattt	1
									tttattgagtgggggcg	1
									tttattgagtgggggtg	1
									tttctacatatagtaca	1
									tttgatttaaaatttaa	1
									tttgccaaaaattaatt	1
									tttgtagatgatatgat	1
									tttgtatatacatatat	1
									tttgtatatatacgtat	1
									tttgtggaatgatacag	1
									tttgtgttaggaatgtt	1
									ttttaagcagccatttt	1
									ttttagatgcatggtac	1
									ttttagtatcagaagtt	1
									ttttatatatattatat	1
									ttttctacctgtttgtg	1
									tttttaaaaaagaaaaa	1
									tttttatatatttaaaa	1
									tttttttaaaagacagg	1
									tttttttgttttttggg	1
									ttttttttgagacagag	1
									ttttttttttttctaat	1

## Sheet: Chr22_T2T
Supplementary material 04 - Identity analyses. Number of identical repeats in IRs with the length 17 and 18 nucleotides in their stem for chromosome 22						sequences 18 nt	count		sequences 17 nt	count
Length	Count of IRs with given length	Sequence	Count	%		atatatatatatatatat	36		atatatatatatatata	32
18nt	373	atatatatatatatatat	36	9.65147		tatatatatatatatata	22		tatatatatatatatat	25
17nt	449	atatatatatatatata	32	7.12695		aaatatatatatatatat	12		tattatataatataata	11
						tatattatatatttaata	12		aaatatatatatatata	9
						tatacatatatatgtata	11		atatattatataatata	6
						tgtatatatatatatata	5		tatattatatataatat	6
						atatatatgcatatatat	4		tatattatatattatat	5
						atatattatatattatat	4		atataatatatattata	4
						tatatatatatacatata	4		atatatataatatatat	4
						tattatataatattatat	4		atatatatatgtatata	4
						agatatatatatatatat	3		tatatatattatatata	4
						atataatatatattatat	3		tgtatatatatatatat	4
						atattatatttaatataa	3		acatatatgtgtataca	3
						tatataatattatatatt	3		agatatatatatatata	3
						tatatatattatatatat	3		atatatatgtatatata	3
						tattatatattatataat	3		atatattttacataata	3
						acatatatatatatatat	2		atattatataatatata	3
						ataatataatattatata	2		atattatatataatata	3
						ataatatataatatatta	2		taatatatattatatat	3
						atataatatataatatat	2		tacatatatatatatat	3
						atatatattatatatata	2		tatataatatatattat	3
						atatatgtatacatatat	2		tatatataatatattat	3
						atatattatataatatat	2		tatatatataatatata	3
						atatattatatataatat	2		tgtatatacatatatgt	3
						atatattattatataata	2		aaattatatatatatat	2
						atattatattatataata	2		ataatataatattatat	2
						atttatatatatatatat	2		ataatatattatataat	2
						cacacacacacacacaca	2		atacatatatatatata	2
						tacatatatatatatata	2		atataatatataatata	2
						tatatataatatattata	2		atataatatattatata	2
						tatatataattatatata	2		atatataatatatatga	2
						tatatatatatatataca	2		atatatacatatgtata	2
						tatatatgtatatatata	2		atatatattatatatta	2
						tatatattatatataata	2		atatattatatataata	2
						tatatattatatatatta	2		atatattatatattata	2
						tatatattattatataat	2		atatattattatataat	2
						tatatcatatatatgata	2		atattatataatatgta	2
						tatatgtacatatataca	2		atatttattatatataa	2
						tatattatattatattat	2		attatataatattatat	2
						tattatataatatataat	2		attatatatattatata	2
						tattatatataatagata	2		attatgtatataattat	2
						tattatatataatatata	2		ggctacaagataaaaag	2
						tctatatatatatatata	2		tatataatatataatat	2
						aaaaaaaaaaaaaaaaaa	1		tatatacacacactata	2
18nt	#REF!	atataatatatattatat	#REF!	#REF!		aaaaaaaaaaaaaaaaag	1		tatatataattatatat	2
17nt	#REF!	atgtaattctacatatt	#REF!	#REF!		aaaaaaaaaaaaaaagaa	1		tatatatgtatacatat	2
						aaaaaaaaaaaagtttat	1		tatatattataatatat	2
						aaatataaaactagctgg	1		tatatattatatattat	2
						aaatatatatgtgtatat	1		tatatgtgtgtgtatat	2
						aaatatatttttatatat	1		tatattatataatatgt	2
						aacaacaaaaaaaaaacc	1		tattatattatatatta	2
						aactatatatatatatat	1		tattttatatataatat	2
						aataataataataattat	1		ttatatataatatataa	2
						aatatatacaattatata	1		ttatatatattatatat	2
						aatatatataattatata	1		ttatatattatatataa	2
						aatatatatactatatat	1		tttataaacataaattt	2
						aatatatatatatatata	1		tttatatatatatatat	2
						aatatattatatataaca	1		aaaaaaaaaaaagaaat	1
						aatatattatatataata	1		aaaaaaattaactaatt	1
						aatatattatatatatat	1		aaaaatatatatatata	1
						aatatattatattatata	1		aaaatatatatatatat	1
						acatatatatttatatat	1		aaacaagataattaagt	1
						acatgtatatatatatat	1		aaaggggctgttgtggc	1
						acgtatatatacgtatat	1		aaataaaaaacataaaa	1
						agatataattatttatgt	1		aaataatatatatatat	1
						agatatatatatctatat	1		aaatataaaaattagcc	1
						aggtctcatacttgacct	1		aaatataaaactagctg	1
						agtctcatatatatatat	1		aaatatatataatatat	1
						ataagttatatatatata	1		aacaacaaaaaaaaaac	1
						ataatataatatataata	1		aactatatatatatata	1
						ataatatatattattata	1		aataattatatatatat	1
						ataatatatcttatatat	1		aatatataatatattaa	1
						ataatatatgatatatta	1		aatatatataatatata	1
						ataatattataatatatt	1		aatatatataattatat	1
						atacatatatatatatat	1		aatatatatatgtgtgt	1
						atacgatatatatcatat	1		aatatattatattatat	1
						atataactatataattat	1		aattaattttaattaat	1
						atataatataataatata	1		aattgtacctataatta	1
						atataatatatataatat	1		acaaagacttgcatgca	1
						atataatatatattattt	1		acacatatatatgtata	1
						atataatattatataata	1		acatatatatgtatata	1
						atataatattatatatta	1		acatatatatttatata	1
						atataatttataattata	1		acatatgtatatataca	1
						atatacatatacatatat	1		actatatataatctata	1
						atatataataattatata	1		acttaggatgggtttat	1
						atatataatatataatat	1		agagaaatgaaattcca	1
						atatataatatatataat	1		agggcagagggcagagg	1
						atatataatatatattat	1		aggtctcatacttgacc	1
						atatataatatatgttat	1		ataatatataatataat	1
						atatataatatgtaatat	1		ataatatatattatata	1
						atatataattatatataa	1		ataatatatattattat	1
						atatatacatatatatat	1		ataatatatcatatatt	1
						atatatacgtatatagac	1		ataatatattatatata	1
						atatatataatatatata	1		atacatatatatgtata	1
						atatatataattacatat	1		atagacatatatacgta	1
						atatatatacacatacat	1		atagatatagatgaaaa	1
						atatatatatatatatgt	1		atataatataataatat	1
						atatatatatggatctat	1		atataatatataacata	1
						atatatatatgtatatat	1		atataatatgtaatata	1
						atatatatattatatata	1		atataatattatattat	1
						atatatatattcatatat	1		atatataaaatatatat	1
						atatatatgtatatatat	1		atatataactatacata	1
						atatatattatataccat	1		atatataatatataaat	1
						atatatattatatataat	1		atatataatatatatat	1
						atatatcatattatatat	1		atatataatatatcata	1
						atatatgtatatatatat	1		atatataatatatgtta	1
						atatattataatattata	1		atatataatatattata	1
						atatattatatataatta	1		atatatagttatatgta	1
						atatattatattatatta	1		atatatatacacacaca	1
						atatattatgctatatta	1		atatatatacatgtata	1
						atatatttaatatttaat	1		atatatatataatatat	1
						atatgatatatatcatat	1		atatatatatacacaca	1
						atattatataatatatga	1		atatatatatatatgta	1
						atattatataatattata	1		atatatatatatgtata	1
						atattatatataatatat	1		atatatatatgcatata	1
						atattatatatagtatat	1		atatatatcatatatta	1
						atattatattataatata	1		atatatatgatatacca	1
						atattatattatatatac	1		atatatatgattatata	1
						atattttataatttataa	1		atatatattacataata	1
						atgatatatatcatatat	1		atatatattatatataa	1
						atgatatatatcatctat	1		atatatgtacatatata	1
						atgtaatatatatattat	1		atatatgtatacatata	1
						atgtatacatgtatacat	1		atatatgtatatatata	1
						atgtatgtgtatatatat	1		atatattaaatatatta	1
						atgtgtatatacacacac	1		atatattatataatgta	1
						attatatataatattata	1		atatattatatgtaata	1
						attatatatactatatat	1		atatattttatataata	1
						attatatatatataatta	1		atatgacataaaatata	1
						attatatatattatatat	1		atatgtatatatatata	1
						attatatattatagtata	1		atatgtgtgtatatatg	1
						attatatattatatataa	1		atattataatatattgt	1
						attattattaataatact	1		atattatataatattat	1
						attccattccattccttt	1		atattatataatgtata	1
						caaaaaaaaaaaaaaaaa	1		atattatatatagtata	1
						caaccacttgtagaaagg	1		atattatgtattatata	1
						cacaatacaccagaataa	1		atctatatatacaccat	1
						cactctctcacccattct	1		atgatatatcatctata	1
						catatatacatgtatata	1		atgtatataatatatat	1
						catatattatataatata	1		atgtgtatatacacaca	1
						catatctatatgcatata	1		atgtgtgtgtatatata	1
						ctatatatatagagagag	1		attatatataatatata	1
						ctcaatttgcctagtgaa	1		attatatataattatat	1
						ctgacattttcctggtgc	1		attatatatatatatat	1
						cttaggtgtttgctatta	1		attatatatggtatata	1
						gatcgcaccattgcactc	1		attatatattatatatt	1
						gccctccatctggaaaca	1		attatatattatgtata	1
						taaaatatataatttata	1		attatatattatttata	1
						taataatattattatata	1		atttatatataatatat	1
						taatatataatataatat	1		atttatatatatataat	1
						taatatataatattatat	1		atttatatttacaaaat	1
						taatatatataatacata	1		caaaataaaaaaaaatt	1
						taatatatattatatatt	1		caatcaggagacaaaca	1
						tacatatgtgtatacata	1		cacacacacacacacat	1
						tagaacatatatatatat	1		cacatatatacgtgtat	1
						tagatatatctatctata	1		cactctctcacccattc	1
						tagatattatatataata	1		cataaaatgcaaatgaa	1
						tataaaatatatatttta	1		catatatacatgtatat	1
						tataatatatataatata	1		catatatatacatatat	1
						tataatatatattatata	1		catatatatatatatat	1
						tatacatatatgtataca	1		catatatatattcatat	1
						tatactgtatatactata	1		catatattatataatat	1
						tatagctatatacgtata	1		ctactatgtattgggcc	1
						tatagtatattatactat	1		cttacaggtttgggata	1
						tatagttatataattata	1		ctttacattttatatat	1
						tatataagatattatata	1		gacatatatcgtatata	1
						tatataatataatataat	1		gagatatatacatatat	1
						tatataatatatataata	1		gcaccttctgcaggggc	1
						tatataatatattatata	1		gtatatagtgtgtgtgt	1
						tatataattatatacaaa	1		gtatatatatatacata	1
						tatataattatatatatt	1		taaaataagattatact	1
						tatatacatatatataca	1		taaatatgttatatata	1
						tatatacgtatatatata	1		taaattaattattaatt	1
						tatatataaaaaatatgt	1		taatatataatataata	1
						tatatataatatataata	1		taatatatataatatat	1
						tatatataatatatatat	1		taatatattatatatta	1
						tatatatataaatttata	1		tacaaaaaaaaaaaaaa	1
						tatatatatacacatata	1		tacataagggtgtatat	1
						tatatatatacatataca	1		tacataatatatattat	1
						tatatatatacgtatata	1		tacatacgtacgtacgt	1
						tatatatatatacacata	1		tacatatataatatatt	1
						tatatatatatatataaa	1		tacgtacgtacgtacgt	1
						tatatatatatatatgtg	1		tagatatagtatatata	1
						tatatatatatgtatata	1		tagtattattaataata	1
						tatatatatatttatata	1		tataaatataaaatata	1
						tatatatattaaattata	1		tataaatttatatatat	1
						tatatatattttatatat	1		tataatataatatatat	1
						tatatatcatatatcata	1		tataatatatattatat	1
						tatatatgtatacatata	1		tataatatatcatatat	1
						tatatattatatatacta	1		tataattatacatataa	1
						tatatattatatatgata	1		tataattatatattata	1
						tatatattttatatatat	1		tatacatatatatatat	1
						tatatcatatataatata	1		tatacatatatatgtat	1
						tatatcatatatgatata	1		tatacgtatacacatat	1
						tatatgatatatataata	1		tatactgtatatactat	1
						tatatgatatatatcata	1		tatagataattatatat	1
						tatatgtaattatatata	1		tatagtatatatagtat	1
						tatattatatatataata	1		tatataacattatataa	1
						tatattatatattatata	1		tatataatatatataat	1
						tatattttatatataatt	1		tatataatatattatat	1
						tatgtattatatatatta	1		tatataatattatatat	1
						tatgtattatatattata	1		tatataattatatataa	1
						tatgtgtgtgtatatata	1		tatataattatattata	1
						tattatataataatatat	1		tatataatttatatata	1
						tattatatatattacata	1		tatatacacacatatac	1
						tattatatattatatata	1		tatatacatatatatac	1
						tattatatctaatatata	1		tatatacatatatatgt	1
						tattatattatatattat	1		tatatacgtatatatat	1
						tcttttttttttttaaga	1		tatatagtgtgtgtata	1
						tgatatatatcatatata	1		tatatataagtatatat	1
						tgctcttatagatcacct	1		tatatataatatataat	1
						tggcagggctgagtagtt	1		tatatataatatatata	1
						tggtgggtcttaaatagc	1		tatatataattatatct	1
						tgtatatacacatatatg	1		tatatatacacactata	1
						tgtatatatattatatat	1		tatatatagatctatat	1
						ttaaatataatattatat	1		tatatatataaatttat	1
						ttacatatatatatatat	1		tatatatatacacatat	1
						ttatataatattatataa	1		tatatatatacatatac	1
						ttatatatatatatatat	1		tatatatatacatatat	1
						ttatatgtaattatatat	1		tatatatatatatacat	1
						ttatgcacacatggtgtg	1		tatatatatatatatgc	1
						ttattatatatattataa	1		tatatatatatatgtat	1
						ttattatatattatatat	1		tatatatatatgtatat	1
						ttgaaagggatgcacaga	1		tatatatatattatatt	1
						ttgcagcttttgccatta	1		tatatatatatttatat	1
						ttgtataaaatattatat	1		tatatatgcatatatat	1
						tttatatatatatatata	1		tatatattacataatat	1
						tttattatatataatata	1		tatatattatatataat	1
						tttattttattaataaaa	1		tatatattatatatata	1
						ttttactatttcttggtt	1		tatatattgtagatata	1
						tttttttttggctttttt	1		tatatcatatatgatat	1
									tatatctacatatatat	1
									tatatgcatatatatat	1
									tatatgtgtgtgtgtgt	1
									tatattatacataatat	1
									tatattatataatatat	1
									tatattatatataatta	1
									tatattatatatattat	1
									tatattatattatatat	1
									tatattatattatatta	1
									tatctatctatctatgt	1
									tatgagatatataatat	1
									tatgtatatatgtatat	1
									tatgtattatataatat	1
									tatgtgtgtgtatatat	1
									tattacatgatgtaata	1
									tattaggttggtgcaaa	1
									tattatatataatacat	1
									tattatatataatatat	1
									tattatatataatatta	1
									tattatgtaatatgtat	1
									tatttattatatattat	1
									tatttcaaatgattttt	1
									tcaatatcatattcata	1
									tcatatataatatatat	1
									tcatatataatatatgt	1
									tcatatataattatata	1
									tcatatatatatatata	1
									tcatatatattatatat	1
									tcatgggtggtcaggac	1
									tctatatatagagagag	1
									tctatatatatatatat	1
									tctctaaaaaaaaaaaa	1
									tgaaaattttgatgaaa	1
									tgacatataatatatat	1
									tgatatatatcatatat	1
									tgattgatgttagatct	1
									tgcatatatatatatat	1
									tggaatttcatttctct	1
									tggcctctttgccaacc	1
									tggtgggtcttaaatag	1
									tgtgtatatacacacat	1
									tgtgtgtacatatatat	1
									tgtgtgtgtgtgtgtgt	1
									ttactggttccctccaa	1
									ttatataatatattata	1
									ttatatataaatatata	1
									ttatatattatatatta	1
									ttatatgtaattatata	1
									ttatattatatataata	1
									ttattatatattatata	1
									ttattttaatctaacaa	1
									ttcatatatatatatat	1
									ttctatatatccaagga	1
									tttaaaatattattttt	1
									tttacattatatatata	1
									tttatatattgtataaa	1
									tttattcatatatatat	1
									tttcctatcctgcatta	1
									ttttcatataaattgaa	1
									ttttgttttcccttgtg	1

## Sheet: Final comparison
Supplementary material 04 - Identity analyses. Final comparison, frequencies are expressed as IR counts per 1000 bp
IR length [nt]	ChrY counts	ChrY frequency	Chr22 counts	Chr22 frequency	ChrX counts	ChrX frequency
12	69430	1.11159	5565	0.108427	17973	0.116511
13	44452	0.711687	3495	0.0680956	9385	0.060839
14	29347	0.469852	1667	0.0324793	7095	0.0459939
15	3247	0.0519852	1057	0.0205943	4424	0.0286789
16	2924	0.0468139	968	0.0188602	2972	0.0192662
17	4227	0.0676753	449	0.00874819	2466	0.015986
18	5023	0.0804194	373	0.00726742	1871	0.0121289
19	653	0.0104547	272	0.00529957	1463	0.00948401
20	373	0.00597182	228	0.00444229	1212	0.00785689
21	195	0.003122	219	0.00426693	1042	0.00675485
22	194	0.00310599	147	0.00286411	831	0.00538702
23	160	0.00256164	120	0.00233805	729	0.0047258
24	126	0.00201729	111	0.00216269	563	0.00364969
25	80	0.00128082	86	0.0016756	498	0.00322832
26	56	0.000896573	67	0.00130541	443	0.00287178
27	43	0.00068844	52	0.00101315	352	0.00228187
28	45	0.000720461	39	0.000759865	302	0.00195774
29	35	0.000560358	39	0.000759865	198	0.00128355
30+	116	0.00185719	124	0.00241598	1087	0.00704656
