# Supplementary material for: High-Resolution Assembly of the Human Y Chromosome Identifies a Vast Landscape of Inverted Repeats Associated with Structural and Functional Genomic Features
Source: Int J Mol Sci. 2025 Oct 20;26(20):10180. doi: 10.3390/ijms262010180 (PMC12563786; doi:10.3390/ijms262010180)
Supplement: Supplementary file 1 [file ijms-26-10180-s001.zip › ijms-3884539-supplementary/Supplementary_Material_06.xlsx]

## Sheet: characterized genes
Supplementary Material 06 – IRs in coding regions in chromosome Y T2T assembly
Statistics
Gene count	126
Average frequency IR 12+	0.149768
Median frequency	0.0471609
Max frequency	1.83557
Genes without IRs	22
Genes with IRs	104
Title	refGene ID	pseudotrue	Start	End	Size	GC count	fr. 10+	fr. 12+	all	10+	12+	IR len 10	IR len 11	IR len 12	IR len 13	IR len 14	IR len 15	IR len 16	IR len 17	IR len 18	IR len 19	IR len 20	IR len 21	IR len 22	IR len 23	IR len 24	IR len 25	IR len 26	IR len 27	IR len 28	IR len 29	IR len 30
PCDH11Y	83259HGNCHGNC15813MIM400022	no	4679814	5422252	742439	264921	0.941491	0.262648	699	699	195	363	141	71	41	31	11	8	10	5	2	3	2	2	2	5	0	1	0	0	0	1
NLGN4Y	22829HGNCHGNC15529MIM400028	no	15429244	15752217	322974	124764	1.26636	0.452049	409	409	146	179	84	40	29	21	10	10	10	7	5	7	3	2	2	0	0	0	0	0	0	0
TTTY14	83869HGNCHGNC18495	no	19778988	19984049	205062	81832	1.23377	0.482781	253	253	99	107	47	28	14	16	8	5	4	4	5	4	4	2	2	3	0	0	0	0	0	0
UTY	7404HGNCHGNC12638MIM400009	no	14140601	14387359	246759	92736	0.86319	0.206679	213	213	51	129	33	24	4	2	6	4	4	4	0	1	0	0	0	0	1	0	1	0	0	0
DHRSX	207063HGNCHGNC18399MIM301034	no	1894160	2177723	283564	133560	0.677096	0.126955	192	192	36	127	29	12	6	4	2	2	3	2	2	0	0	0	0	1	0	1	1	0	0	0
ASMTL	8623HGNCHGNC751MIM400011	no	1266964	1401516	134553	66467	1.09994	0.341873	148	148	46	74	28	19	15	3	2	3	2	0	1	0	1	0	0	0	0	0	0	0	0	0
TBL1Y	90665HGNCHGNC18502MIM400033	no	6563025	6744013	180989	78398	0.607772	0.082878	110	110	15	69	26	6	5	3	1	0	0	0	0	0	0	0	0	0	0	0	0	0	0	0
USP9Y	8287HGNCHGNC12633MIM400005	no	13609504	13769113	159610	58751	0.68918	0.137836	110	110	22	67	21	7	6	4	2	0	1	1	0	0	0	0	0	1	0	0	0	0	0	0
LINC00278	100873962HGNCHGNC38712	no	2680158	2779423	99266	37172	0.946951	0.241775	94	94	24	52	18	11	8	3	2	0	0	0	0	0	0	0	0	0	0	0	0	0	0	0
P2RY8	286530HGNCHGNC15524MIM300525	no	1325951	1401516	75566	36478	1.11161	0.30437	84	84	23	50	11	10	5	2	2	2	1	0	0	0	1	0	0	0	0	0	0	0	0	0
NLGN4Y-AS1	100874056HGNCHGNC38793	no	15700272	15710622	10351	3478	5.60332	1.83557	58	58	19	23	16	7	2	5	1	1	1	1	0	1	0	0	0	0	0	0	0	0	0	0
CRLF2	64109HGNCHGNC14281MIM400023	no	1050430	1072677	22248	10416	2.38224	0.943905	53	53	21	19	13	7	7	1	2	1	0	2	0	1	0	0	0	0	0	0	0	0	0	0
PLCXD1	55344HGNCHGNC23148MIM300974	no	103034	130734	27701	15104	1.91329	0.758095	53	53	21	13	19	10	4	2	1	1	0	1	0	0	1	0	0	0	1	0	0	0	0	0
PRORY	100533178HGNCHGNC38732	no	22257167	22327109	69943	27916	0.743463	0.0714868	52	52	5	35	12	1	2	2	0	0	0	0	0	0	0	0	0	0	0	0	0	0	0	0
HSFY1	86614HGNCHGNC18568MIM400029	no	19436129	19495418	59290	22597	0.843313	0.219261	50	50	13	28	9	5	6	1	0	0	1	0	0	0	0	0	0	0	0	0	0	0	0	0
HSFY2	159119HGNCHGNC23950	no	19637916	19697230	59315	22600	0.826098	0.20231	49	49	12	28	9	5	6	0	0	0	1	0	0	0	0	0	0	0	0	0	0	0	0	0
TTTY15	64595HGNCHGNC18567	no	13570627	13600506	29880	11731	1.57296	0.568942	47	47	17	19	11	5	2	3	2	2	3	0	0	0	0	0	0	0	0	0	0	0	0	0
SHOX	6473HGNCHGNC10853MIM400020	no	478002	512484	34483	17742	1.33399	0.608996	46	46	21	17	8	11	7	1	2	0	0	0	0	0	0	0	0	0	0	0	0	0	0	0
ZFY	7544HGNCHGNC12870MIM490000	no	2611525	2659668	48144	18060	0.851612	0.270023	41	41	13	16	12	6	4	1	1	1	0	0	0	0	0	0	0	0	0	0	0	0	0	0
LINC03112	101928092HGNCHGNC56853	no	2242585	2286096	43512	20451	0.827358	0.137893	36	36	6	18	12	3	1	0	1	0	1	0	0	0	0	0	0	0	0	0	0	0	0	0
DAZ1	1617HGNCHGNC2682MIM400003	no	23965003	24026288	61286	22017	0.505825	0.0652678	31	31	4	18	9	4	0	0	0	0	0	0	0	0	0	0	0	0	0	0	0	0	0	0
DAZ4	57135HGNCHGNC15966MIM400048	no	25571713	25641471	69759	25107	0.444387	0.0716753	31	31	5	19	7	5	0	0	0	0	0	0	0	0	0	0	0	0	0	0	0	0	0	0
VAMP7	6845HGNCHGNC11486MIM300053	no	62306325	62368760	62436	24192	0.496508	0.112115	31	31	7	21	3	3	0	1	2	1	0	0	0	0	0	0	0	0	0	0	0	0	0	0
CD99	4267HGNCHGNC7082MIM450000	no	2368252	2418268	50017	23682	0.599796	0.0799728	30	30	4	14	12	3	0	0	1	0	0	0	0	0	0	0	0	0	0	0	0	0	0	0
KDM5D	8284HGNCHGNC11115MIM426000	no	20610415	20651276	40862	15781	0.660761	0.0734178	27	27	3	17	7	1	1	0	0	0	1	0	0	0	0	0	0	0	0	0	0	0	0	0
TTTY10	246119HGNCHGNC18491	no	21340882	21394432	53551	20001	0.485518	0.205412	26	26	11	10	5	7	2	0	1	0	0	0	0	1	0	0	0	0	0	0	0	0	0	0
IL3RA	3563HGNCHGNC6012MIM430000	no	1201550	1246464	44915	24500	0.556607	0.0445286	25	25	2	16	7	1	1	0	0	0	0	0	0	0	0	0	0	0	0	0	0	0	0	0
AMELY	266HGNCHGNC462MIM410000	no	6518242	6564080	45839	19017	0.523572	0.109077	24	24	5	13	6	2	2	0	1	0	0	0	0	0	0	0	0	0	0	0	0	0	0	0
CSF2RA	1438HGNCHGNC2435MIM425000	no	1129416	1189240	59825	30555	0.384455	0.0334308	23	23	2	18	3	1	1	0	0	0	0	0	0	0	0	0	0	0	0	0	0	0	0	0
DAZ2	57055HGNCHGNC15964MIM400026	no	25661821	25719401	57581	20677	0.399437	0.0521005	23	23	3	13	7	3	0	0	0	0	0	0	0	0	0	0	0	0	0	0	0	0	0	0
PPP2R3B	28227HGNCHGNC13417MIM300339	no	168543	224805	56263	33013	0.408794	0.0177737	23	23	1	19	3	1	0	0	0	0	0	0	0	0	0	0	0	0	0	0	0	0	0	0
ZFY-AS1	107987337HGNCHGNC38798	no	2643981	2679788	35808	13480	0.558534	0.139634	20	20	5	8	7	3	1	1	0	0	0	0	0	0	0	0	0	0	0	0	0	0	0	0
DAZ3	57054HGNCHGNC15965MIM400027	no	24046728	24099471	52744	19061	0.360231	0.0568785	19	19	3	12	4	3	0	0	0	0	0	0	0	0	0	0	0	0	0	0	0	0	0	0
RBMY1D	378949HGNCHGNC23915	no	22703948	22736261	32314	13766	0.557034	0.154732	18	18	5	11	2	2	3	0	0	0	0	0	0	0	0	0	0	0	0	0	0	0	0	0
LINC00280	100873964HGNCHGNC38803	no	6015278	6019484	4207	1498	4.04088	0.950796	17	17	4	9	4	2	1	1	0	0	0	0	0	0	0	0	0	0	0	0	0	0	0	0
RPS4Y1	6192HGNCHGNC10425MIM470000	no	2518433	2544100	25668	10978	0.662303	0	17	17	0	14	3	0	0	0	0	0	0	0	0	0	0	0	0	0	0	0	0	0	0	0
TTTY11	83866HGNCHGNC18492	no	8439339	8473405	34067	13238	0.499017	0.0293539	17	17	1	14	2	1	0	0	0	0	0	0	0	0	0	0	0	0	0	0	0	0	0	0
RBMY1J	378951HGNCHGNC23917	no	22997071	23018537	21467	7962	0.74533	0.0931663	16	16	2	8	6	2	0	0	0	0	0	0	0	0	0	0	0	0	0	0	0	0	0	0
TTTY4B	474149HGNCHGNC31891	no	24255525	24292324	36800	15538	0.434783	0	16	16	0	11	5	0	0	0	0	0	0	0	0	0	0	0	0	0	0	0	0	0	0	0
TTTY4C	474150HGNCHGNC31892	no	25875479	25912299	36821	15555	0.434535	0	16	16	0	11	5	0	0	0	0	0	0	0	0	0	0	0	0	0	0	0	0	0	0	0
PRY	9081HGNCHGNC14024MIM400019	no	22907275	22931519	24245	10056	0.618684	0.206228	15	15	5	8	2	3	2	0	0	0	0	0	0	0	0	0	0	0	0	0	0	0	0	0
TTTY4	114761HGNCHGNC16481MIM400037	no	23772150	23808960	36811	15554	0.407487	0	15	15	0	10	5	0	0	0	0	0	0	0	0	0	0	0	0	0	0	0	0	0	0	0
ASMT	438HGNCHGNC750MIM402500	no	1478823	1502882	24060	12388	0.581879	0	14	14	0	11	3	0	0	0	0	0	0	0	0	0	0	0	0	0	0	0	0	0	0	0
RBMY1F	159163HGNCHGNC23974	no	23239128	23259168	20041	7447	0.698568	0.0997954	14	14	2	7	5	2	0	0	0	0	0	0	0	0	0	0	0	0	0	0	0	0	0	0
FAM197Y2	252946HGNCHGNC18848	no	9747120	9752805	5686	2314	2.28632	0.527612	13	13	3	8	2	2	1	0	0	0	0	0	0	0	0	0	0	0	0	0	0	0	0	0
FAM197Y3	107987341HGNCHGNC37465	no	9645608	9651209	5602	2270	2.3206	0.535523	13	13	3	8	2	2	1	0	0	0	0	0	0	0	0	0	0	0	0	0	0	0	0	0
FAM197Y4	100289188HGNCHGNC37466	no	9625304	9630909	5606	2268	2.31894	0.535141	13	13	3	8	2	2	1	0	0	0	0	0	0	0	0	0	0	0	0	0	0	0	0	0
FAM197Y5	100289150HGNCHGNC37467	no	9361449	9367042	5594	2265	2.32392	0.536289	13	13	3	8	2	2	1	0	0	0	0	0	0	0	0	0	0	0	0	0	0	0	0	0
FAM197Y6	105379270HGNCHGNC37468	no	9178923	9184520	5598	2264	2.32226	0.535906	13	13	3	8	2	2	1	0	0	0	0	0	0	0	0	0	0	0	0	0	0	0	0	0
FAM197Y7	105379269HGNCHGNC37469	no	9077507	9083106	5600	2265	2.32143	0.535714	13	13	3	8	2	2	1	0	0	0	0	0	0	0	0	0	0	0	0	0	0	0	0	0
FAM197Y9	100132932HGNCHGNC37477	no	10209538	10215141	5604	2259	2.31977	0.535332	13	13	3	8	2	2	1	0	0	0	0	0	0	0	0	0	0	0	0	0	0	0	0	0
RBMY1A1	5940HGNCHGNC9912MIM400006	no	22410130	22434934	24805	10122	0.483773	0.120943	12	12	3	7	2	2	1	0	0	0	0	0	0	0	0	0	0	0	0	0	0	0	0	0
ZBED1	9189HGNCHGNC447MIM300178	no	2163179	2177723	14545	7218	0.825026	0.0687521	12	12	1	10	1	1	0	0	0	0	0	0	0	0	0	0	0	0	0	0	0	0	0	0
FAM197Y8	105379268HGNCHGNC37470	no	8955694	8961310	5617	2273	1.95834	0.178031	11	11	1	8	2	1	0	0	0	0	0	0	0	0	0	0	0	0	0	0	0	0	0	0
RBMY1B	378948HGNCHGNC23914	no	22386600	22402467	15868	5874	0.630199	0.12604	10	10	2	6	2	2	0	0	0	0	0	0	0	0	0	0	0	0	0	0	0	0	0	0
RPS4Y2	140032HGNCHGNC18501MIM400030	no	21631330	21656255	24926	10634	0.401188	0.0401188	10	10	1	7	2	1	0	0	0	0	0	0	0	0	0	0	0	0	0	0	0	0	0	0
BPY2	9083HGNCHGNC13508MIM400013	no	23819939	23841142	21204	8942	0.424448	0.0471609	9	9	1	7	1	0	0	1	0	0	0	0	0	0	0	0	0	0	0	0	0	0	0	0
BPY2B	442867HGNCHGNC25449	no	24223343	24244546	21204	8942	0.424448	0.0471609	9	9	1	7	1	0	0	1	0	0	0	0	0	0	0	0	0	0	0	0	0	0	0	0
BPY2C	442868HGNCHGNC18225	no	25843297	25864500	21204	8943	0.424448	0.0471609	9	9	1	7	1	0	0	1	0	0	0	0	0	0	0	0	0	0	0	0	0	0	0	0
DDX3Y	8653HGNCHGNC2699MIM400010	no	13812270	13828749	16480	6214	0.546117	0.121359	9	9	2	6	1	1	0	0	0	0	0	0	1	0	0	0	0	0	0	0	0	0	0	0
RBMY1E	378950HGNCHGNC23916	no	22737692	22753535	15844	5863	0.568038	0.126231	9	9	2	5	2	2	0	0	0	0	0	0	0	0	0	0	0	0	0	0	0	0	0	0
TTTY2	60439HGNCHGNC14023	no	10044989	10067190	22202	10278	0.405369	0	9	9	0	6	3	0	0	0	0	0	0	0	0	0	0	0	0	0	0	0	0	0	0	0
TTTY2B	100101117HGNCHGNC37982	no	6074323	6096524	22202	10278	0.405369	0	9	9	0	6	3	0	0	0	0	0	0	0	0	0	0	0	0	0	0	0	0	0	0	0
FAM41AY1	340618HGNCHGNC23955	no	18407502	18423278	15777	6023	0.507067	0	8	8	0	5	3	0	0	0	0	0	0	0	0	0	0	0	0	0	0	0	0	0	0	0
FAM41AY2	100302526HGNCHGNC37135	no	19295758	19311540	15783	6026	0.506874	0	8	8	0	5	3	0	0	0	0	0	0	0	0	0	0	0	0	0	0	0	0	0	0	0
PRY2	442862HGNCHGNC21504MIM400041	no	23337168	23350337	13170	5498	0.607441	0.15186	8	8	2	6	0	2	0	0	0	0	0	0	0	0	0	0	0	0	0	0	0	0	0	0
TTTY9A	83864HGNCHGNC18490	no	19636358	19645673	9316	3583	0.858738	0.107342	8	8	1	5	2	1	0	0	0	0	0	0	0	0	0	0	0	0	0	0	0	0	0	0
TTTY9B	425057HGNCHGNC32425	no	19487661	19496976	9316	3584	0.858738	0.107342	8	8	1	5	2	1	0	0	0	0	0	0	0	0	0	0	0	0	0	0	0	0	0	0
EIF1AY	9086HGNCHGNC3252MIM400014	no	21450981	21468360	17380	6188	0.402762	0	7	7	0	6	1	0	0	0	0	0	0	0	0	0	0	0	0	0	0	0	0	0	0	0
IL9R	3581HGNCHGNC6030MIM300007	no	62422543	62435805	13263	7409	0.452386	0.226193	6	6	3	3	0	2	0	1	0	0	0	0	0	0	0	0	0	0	0	0	0	0	0	0
TTTY1	50858HGNCHGNC14022	no	10061870	10083035	21166	9862	0.283473	0	6	6	0	5	1	0	0	0	0	0	0	0	0	0	0	0	0	0	0	0	0	0	0	0
TTTY1B	100101116HGNCHGNC37981	no	6058480	6079643	21164	9861	0.2835	0	6	6	0	5	1	0	0	0	0	0	0	0	0	0	0	0	0	0	0	0	0	0	0	0
TTTY3	114760HGNCHGNC16480MIM400036	no	26540897	26545792	4896	1563	1.02124	0.408497	5	5	2	1	2	0	2	0	0	0	0	0	0	0	0	0	0	0	0	0	0	0	0	0
TTTY3B	474148HGNCHGNC31888	no	24920947	24925842	4896	1563	1.02124	0.408497	5	5	2	1	2	0	2	0	0	0	0	0	0	0	0	0	0	0	0	0	0	0	0	0
TTTY12	83867HGNCHGNC18493	no	7459999	7466667	6669	2744	0.59979	0	4	4	0	3	1	0	0	0	0	0	0	0	0	0	0	0	0	0	0	0	0	0	0	0
TTTY7	246122HGNCHGNC18488	no	6117548	6125986	8439	3998	0.47399	0.118497	4	4	1	1	2	0	0	0	0	0	0	0	1	0	0	0	0	0	0	0	0	0	0	0
TTTY7B	100101120HGNCHGNC37463	no	10015527	10023965	8439	3998	0.47399	0.118497	4	4	1	1	2	0	0	0	0	0	0	0	1	0	0	0	0	0	0	0	0	0	0	0
AKAP17A	8227HGNCHGNC18783MIM465000	no	1455997	1466654	10658	6487	0.281479	0	3	3	0	2	1	0	0	0	0	0	0	0	0	0	0	0	0	0	0	0	0	0	0	0
TTTY16	252948HGNCHGNC18840	no	7352030	7353920	1891	820	1.58646	0.528821	3	3	1	1	1	0	0	1	0	0	0	0	0	0	0	0	0	0	0	0	0	0	0	0
FAM224A	401630HGNCHGNC37736	no	19233022	19237311	4290	1916	0.4662	0.2331	2	2	1	1	0	0	1	0	0	0	0	0	0	0	0	0	0	0	0	0	0	0	0	0
FAM224B	401629HGNCHGNC37737	no	18481704	18486000	4297	1913	0.465441	0.232721	2	2	1	1	0	0	1	0	0	0	0	0	0	0	0	0	0	0	0	0	0	0	0	0
GTPBP6	8225HGNCHGNC30189MIM300124	no	132137	148937	16801	9459	0.119041	0	2	2	0	2	0	0	0	0	0	0	0	0	0	0	0	0	0	0	0	0	0	0	0	0
LINC00685	283981HGNCHGNC27560	no	149286	151470	2185	1375	0.915332	0	2	2	0	1	1	0	0	0	0	0	0	0	0	0	0	0	0	0	0	0	0	0	0	0
SLC25A6	293HGNCHGNC10992MIM403000	no	1249921	1256001	6081	3477	0.328893	0.164447	2	2	1	1	0	0	1	0	0	0	0	0	0	0	0	0	0	0	0	0	0	0	0	0
TMSB4Y	9087HGNCHGNC11882MIM400017	no	14610529	14612654	2126	907	0.940734	0	2	2	0	2	0	0	0	0	0	0	0	0	0	0	0	0	0	0	0	0	0	0	0	0
TTTY20	252951HGNCHGNC18844	no	8936043	8940995	4953	1828	0.403796	0	2	2	0	1	1	0	0	0	0	0	0	0	0	0	0	0	0	0	0	0	0	0	0	0
WASIR1	100128260HGNCHGNC38513	no	62439553	62441822	2270	1183	0.881057	0	2	2	0	2	0	0	0	0	0	0	0	0	0	0	0	0	0	0	0	0	0	0	0	0
ASMTL-AS1	80161HGNCHGNC25811	no	1264439	1277822	13384	7052	0.0747161	0	1	1	0	1	0	0	0	0	0	0	0	0	0	0	0	0	0	0	0	0	0	0	0	0
LINC00102	100359394HGNCHGNC30470	no	2289859	2292214	2356	933	0.424448	0	1	1	0	1	0	0	0	0	0	0	0	0	0	0	0	0	0	0	0	0	0	0	0	0
LINC00279	100873963HGNCHGNC38724	no	8294277	8301112	6836	3135	0.146284	0	1	1	0	0	1	0	0	0	0	0	0	0	0	0	0	0	0	0	0	0	0	0	0	0
MIR9985	113218498HGNCHGNC53998miRBaseMI0032313	no	4285615	4285725	111	33	9.00901	0	1	1	0	1	0	0	0	0	0	0	0	0	0	0	0	0	0	0	0	0	0	0	0	0
TGIF2LY	90655HGNCHGNC18569MIM400025	no	3256268	3257242	975	499	1.02564	0	1	1	0	1	0	0	0	0	0	0	0	0	0	0	0	0	0	0	0	0	0	0	0	0
TSPY1	7258HGNCHGNC12381MIM480100	no	9653822	9656636	2815	1503	0.35524	0	1	1	0	1	0	0	0	0	0	0	0	0	0	0	0	0	0	0	0	0	0	0	0	0
TSPY10	100289087HGNCHGNC37473	no	9755329	9758125	2797	1490	0.357526	0	1	1	0	1	0	0	0	0	0	0	0	0	0	0	0	0	0	0	0	0	0	0	0	0
TSPY2	64591HGNCHGNC23924	no	10224454	10227249	2796	1486	0.357654	0	1	1	0	1	0	0	0	0	0	0	0	0	0	0	0	0	0	0	0	0	0	0	0	0
TSPY3	728137HGNCHGNC33876	no	9187133	9189929	2797	1489	0.357526	0	1	1	0	1	0	0	0	0	0	0	0	0	0	0	0	0	0	0	0	0	0	0	0	0
TSPY4	728395HGNCHGNC37287	no	9024834	9027648	2815	1501	0.35524	0	1	1	0	1	0	0	0	0	0	0	0	0	0	0	0	0	0	0	0	0	0	0	0	0
TSPY8	728403HGNCHGNC37471	no	8963923	8966719	2797	1487	0.357526	0	1	1	0	1	0	0	0	0	0	0	0	0	0	0	0	0	0	0	0	0	0	0	0	0
TSPY9	728132HGNCHGNC37472	no	9450876	9453690	2815	1501	0.35524	0	1	1	0	1	0	0	0	0	0	0	0	0	0	0	0	0	0	0	0	0	0	0	0	0
TTTY13	83868HGNCHGNC18494	no	22458838	22469905	11068	5087	0.0903506	0	1	1	0	1	0	0	0	0	0	0	0	0	0	0	0	0	0	0	0	0	0	0	0	0
TTTY21	252953HGNCHGNC18845	no	10026356	10029999	3644	1661	0.274424	0.274424	1	1	1	0	0	1	0	0	0	0	0	0	0	0	0	0	0	0	0	0	0	0	0	0
TTTY21B	100101115HGNCHGNC37980	no	6111514	6115157	3644	1661	0.274424	0.274424	1	1	1	0	0	1	0	0	0	0	0	0	0	0	0	0	0	0	0	0	0	0	0	0
TTTY22	252954HGNCHGNC18846	no	10109869	10111955	2087	860	0.479157	0	1	1	0	0	1	0	0	0	0	0	0	0	0	0	0	0	0	0	0	0	0	0	0	0
TTTY5	83863HGNCHGNC16482MIM400038	no	23123071	23125149	2079	1057	0.481	0	1	1	0	1	0	0	0	0	0	0	0	0	0	0	0	0	0	0	0	0	0	0	0	0
CDY1	9085HGNCHGNC1809MIM400016	no	26434508	26437904	3397	1429	0	0	0	0	0	0	0	0	0	0	0	0	0	0	0	0	0	0	0	0	0	0	0	0	0	0
CDY1B	253175HGNCHGNC23920	no	24814541	24817940	3400	1429	0	0	0	0	0	0	0	0	0	0	0	0	0	0	0	0	0	0	0	0	0	0	0	0	0	0
CDY2A	9426HGNCHGNC1810MIM400018	no	18932262	18934221	1960	866	0	0	0	0	0	0	0	0	0	0	0	0	0	0	0	0	0	0	0	0	0	0	0	0	0	0
CDY2B	203611HGNCHGNC23921	no	18784818	18786778	1961	866	0	0	0	0	0	0	0	0	0	0	0	0	0	0	0	0	0	0	0	0	0	0	0	0	0	0
LINC00106	751580HGNCHGNC31843	no	1260933	1263320	2388	1417	0	0	0	0	0	0	0	0	0	0	0	0	0	0	0	0	0	0	0	0	0	0	0	0	0	0
MIR12120	113219468HGNCHGNC54028miRBaseMI0039722	no	14385866	14385955	90	49	0	0	0	0	0	0	0	0	0	0	0	0	0	0	0	0	0	0	0	0	0	0	0	0	0	0
MIR3690	100500894HGNCHGNC38967miRBaseMI0016091	no	1156663	1156737	75	38	0	0	0	0	0	0	0	0	0	0	0	0	0	0	0	0	0	0	0	0	0	0	0	0	0	0
MIR6089	102464837HGNCHGNC50179miRBaseMI0020366	no	2286093	2286156	64	52	0	0	0	0	0	0	0	0	0	0	0	0	0	0	0	0	0	0	0	0	0	0	0	0	0	0
SRY	6736HGNCHGNC11311MIM480000	no	2463695	2464522	828	386	0	0	0	0	0	0	0	0	0	0	0	0	0	0	0	0	0	0	0	0	0	0	0	0	0	0
TTTY17A	252949HGNCHGNC18841MIM400040	no	23687270	23688401	1132	482	0	0	0	0	0	0	0	0	0	0	0	0	0	0	0	0	0	0	0	0	0	0	0	0	0	0
TTTY17B	474151HGNCHGNC31889	no	24376068	24377200	1133	482	0	0	0	0	0	0	0	0	0	0	0	0	0	0	0	0	0	0	0	0	0	0	0	0	0	0
TTTY17C	474152HGNCHGNC31890	no	25996052	25997183	1132	482	0	0	0	0	0	0	0	0	0	0	0	0	0	0	0	0	0	0	0	0	0	0	0	0	0	0
TTTY18	252950HGNCHGNC18842	no	8339355	8339863	509	249	0	0	0	0	0	0	0	0	0	0	0	0	0	0	0	0	0	0	0	0	0	0	0	0	0	0
TTTY19	252952HGNCHGNC18843	no	8360480	8361291	812	334	0	0	0	0	0	0	0	0	0	0	0	0	0	0	0	0	0	0	0	0	0	0	0	0	0	0
TTTY23	252955HGNCHGNC18847	no	10229853	10231017	1165	593	0	0	0	0	0	0	0	0	0	0	0	0	0	0	0	0	0	0	0	0	0	0	0	0	0	0
TTTY23B	100101121HGNCHGNC37983	no	5922432	5923596	1165	593	0	0	0	0	0	0	0	0	0	0	0	0	0	0	0	0	0	0	0	0	0	0	0	0	0	0
TTTY6	84672HGNCHGNC16483MIM400039	no	22980484	22982350	1867	885	0	0	0	0	0	0	0	0	0	0	0	0	0	0	0	0	0	0	0	0	0	0	0	0	0	0
TTTY6B	441543HGNCHGNC31887	no	23275223	23277070	1848	878	0	0	0	0	0	0	0	0	0	0	0	0	0	0	0	0	0	0	0	0	0	0	0	0	0	0
TTTY8	84673HGNCHGNC18489	no	9999803	10002402	2600	1210	0	0	0	0	0	0	0	0	0	0	0	0	0	0	0	0	0	0	0	0	0	0	0	0	0	0
TTTY8B	100101118HGNCHGNC37622	no	6139107	6141706	2600	1210	0	0	0	0	0	0	0	0	0	0	0	0	0	0	0	0	0	0	0	0	0	0	0	0	0	0
VCY	9084HGNCHGNC12668MIM400012	no	14892390	14893091	702	435	0	0	0	0	0	0	0	0	0	0	0	0	0	0	0	0	0	0	0	0	0	0	0	0	0	0
VCY1B	353513HGNCHGNC31751MIM400050	no	14962884	14963615	732	453	0	0	0	0	0	0	0	0	0	0	0	0	0	0	0	0	0	0	0	0	0	0	0	0	0	0
