# Supplementary material for: High-Resolution Assembly of the Human Y Chromosome Identifies a Vast Landscape of Inverted Repeats Associated with Structural and Functional Genomic Features
Source: Int J Mol Sci. 2025 Oct 20;26(20):10180. doi: 10.3390/ijms262010180 (PMC12563786; doi:10.3390/ijms262010180)
Supplement: Supplementary file 1 [file ijms-26-10180-s001.zip › ijms-3884539-supplementary/Supplementary_Material_07.xlsx]

## Sheet: genes with at least 1 IR 12+
Supplementary material 07: Functional enrichment of protein-coding genes with at least 1 IR of length 12+ (results in particular STRING categories are sorted according to best false discovery rate values)
#category	term ID	term description	observed gene count	background gene count	strength	false discovery rate	matching proteins in your network (IDs)	matching proteins in your network (labels)
GO Process	GO:0007276	Gamete generation	12	756	0.88	0.00042	9606.ENSP00000155093,9606.ENSP00000329106,9606.ENSP00000342812,9606.ENSP00000353284,9606.ENSP00000355419,9606.ENSP00000371724,9606.ENSP00000371802,9606.ENSP00000371829,9606.ENSP00000371870,9606.ENSP00000372484,9606.ENSP00000384573,9606.ENSP00000389300	ZFY,BPY2,USP9Y,DDX3Y,PCDH11Y,BPY2C,DAZ3,BPY2B,DAZ2,RBMY1B,DAZ1,DAZ4
GO Process	GO:0007283	Spermatogenesis	11	591	0.95	0.00042	9606.ENSP00000155093,9606.ENSP00000329106,9606.ENSP00000342812,9606.ENSP00000355419,9606.ENSP00000371724,9606.ENSP00000371802,9606.ENSP00000371829,9606.ENSP00000371870,9606.ENSP00000372484,9606.ENSP00000384573,9606.ENSP00000389300	ZFY,BPY2,USP9Y,PCDH11Y,BPY2C,DAZ3,BPY2B,DAZ2,RBMY1B,DAZ1,DAZ4
GO Process	GO:0070935	3-UTR-mediated mRNA stabilization	4	20	1.98	0.00064	9606.ENSP00000371802,9606.ENSP00000371870,9606.ENSP00000384573,9606.ENSP00000389300	DAZ3,DAZ2,DAZ1,DAZ4
GO Process	GO:0045948	Positive regulation of translational initiation	4	30	1.81	0.0014	9606.ENSP00000371802,9606.ENSP00000371870,9606.ENSP00000384573,9606.ENSP00000389300	DAZ3,DAZ2,DAZ1,DAZ4
GO Process	GO:0009566	Fertilization	6	195	1.17	0.006	9606.ENSP00000155093,9606.ENSP00000329106,9606.ENSP00000371724,9606.ENSP00000371802,9606.ENSP00000371829,9606.ENSP00000371870	ZFY,BPY2,BPY2C,DAZ3,BPY2B,DAZ2
GO Process	GO:0007338	Single fertilization	5	154	1.19	0.0211	9606.ENSP00000329106,9606.ENSP00000371724,9606.ENSP00000371802,9606.ENSP00000371829,9606.ENSP00000371870	BPY2,BPY2C,DAZ3,BPY2B,DAZ2
GO Process	GO:0000380	Alternative mRNA splicing, via spliceosome	3	25	1.76	0.0273	9606.ENSP00000250831,9606.ENSP00000307155,9606.ENSP00000372154	RBMY1J,RBMY1F,RBMY1A1
GO Process	GO:1903311	Regulation of mRNA metabolic process	6	302	0.98	0.034	9606.ENSP00000371802,9606.ENSP00000371870,9606.ENSP00000372154,9606.ENSP00000372484,9606.ENSP00000384573,9606.ENSP00000389300	DAZ3,DAZ2,RBMY1A1,RBMY1B,DAZ1,DAZ4
GO Function	GO:0008494	Translation activator activity	4	14	2.14	0.00024	9606.ENSP00000371802,9606.ENSP00000371870,9606.ENSP00000384573,9606.ENSP00000389300	DAZ3,DAZ2,DAZ1,DAZ4
GO Function	GO:0032399	HECT domain binding	3	3	2.68	0.00041	9606.ENSP00000329106,9606.ENSP00000371724,9606.ENSP00000371829	BPY2,BPY2C,BPY2B
STRING clusters	CL:7827	Mostly uncharacterized, incl. Y-linked monogenic disease, and RBM1CTR (NUC064) family	29	74	2.27	2.88e-55	9606.ENSP00000155093,9606.ENSP00000250831,9606.ENSP00000302319,9606.ENSP00000303300,9606.ENSP00000303599,9606.ENSP00000306549,9606.ENSP00000307155,9606.ENSP00000322408,9606.ENSP00000329106,9606.ENSP00000334113,9606.ENSP00000342812,9606.ENSP00000353284,9606.ENSP00000355419,9606.ENSP00000370621,9606.ENSP00000370718,9606.ENSP00000370990,9606.ENSP00000371073,9606.ENSP00000371724,9606.ENSP00000371802,…	ZFY,RBMY1J,PRY,PRY2,HSFY1,HSFY2,RBMY1F,KDM5D,BPY2,DHRSX,USP9Y,DDX3Y,PCDH11Y,ZBED1,ASMTL,SHOX,PLCXD1,BPY2C,DAZ3,BPY2B,DAZ2,RBMY1E,RBMY1D,RBMY1A1,RBMY1B,AMELY,DAZ1,DAZ4,UTY
STRING clusters	CL:7829	Mixed, incl. RBM1CTR (NUC064) family, and Gonadal mesoderm development	24	47	2.39	4.54e-47	9606.ENSP00000155093,9606.ENSP00000250831,9606.ENSP00000302319,9606.ENSP00000303300,9606.ENSP00000303599,9606.ENSP00000306549,9606.ENSP00000307155,9606.ENSP00000322408,9606.ENSP00000329106,9606.ENSP00000342812,9606.ENSP00000353284,9606.ENSP00000355419,9606.ENSP00000371724,9606.ENSP00000371802,9606.ENSP00000371829,9606.ENSP00000371870,9606.ENSP00000372105,9606.ENSP00000372127,9606.ENSP00000372154,…	ZFY,RBMY1J,PRY,PRY2,HSFY1,HSFY2,RBMY1F,KDM5D,BPY2,USP9Y,DDX3Y,PCDH11Y,BPY2C,DAZ3,BPY2B,DAZ2,RBMY1E,RBMY1D,RBMY1A1,RBMY1B,AMELY,DAZ1,DAZ4,UTY
STRING clusters	CL:7830	Mixed, incl. Sertoli cell-only syndrome, and HECT domain binding	19	35	2.42	9.91e-37	9606.ENSP00000155093,9606.ENSP00000302319,9606.ENSP00000303300,9606.ENSP00000303599,9606.ENSP00000306549,9606.ENSP00000307155,9606.ENSP00000322408,9606.ENSP00000329106,9606.ENSP00000342812,9606.ENSP00000353284,9606.ENSP00000355419,9606.ENSP00000371724,9606.ENSP00000371802,9606.ENSP00000371829,9606.ENSP00000371870,9606.ENSP00000372505,9606.ENSP00000384573,9606.ENSP00000389300,9606.ENSP00000442047	ZFY,PRY,PRY2,HSFY1,HSFY2,RBMY1F,KDM5D,BPY2,USP9Y,DDX3Y,PCDH11Y,BPY2C,DAZ3,BPY2B,DAZ2,AMELY,DAZ1,DAZ4,UTY
STRING clusters	CL:7833	Mixed, incl. Sertoli cell-only syndrome, and HECT domain binding	16	29	2.42	1.67e-30	9606.ENSP00000155093,9606.ENSP00000302319,9606.ENSP00000303300,9606.ENSP00000303599,9606.ENSP00000322408,9606.ENSP00000329106,9606.ENSP00000342812,9606.ENSP00000353284,9606.ENSP00000355419,9606.ENSP00000371724,9606.ENSP00000371802,9606.ENSP00000371829,9606.ENSP00000371870,9606.ENSP00000372505,9606.ENSP00000384573,9606.ENSP00000442047	ZFY,PRY,PRY2,HSFY1,KDM5D,BPY2,USP9Y,DDX3Y,PCDH11Y,BPY2C,DAZ3,BPY2B,DAZ2,AMELY,DAZ1,UTY
STRING clusters	CL:7836	Mixed, incl. HECT domain binding, and Y-linked spermatogenic failure 2	8	14	2.44	3e-14	9606.ENSP00000302319,9606.ENSP00000303300,9606.ENSP00000329106,9606.ENSP00000371724,9606.ENSP00000371802,9606.ENSP00000371829,9606.ENSP00000371870,9606.ENSP00000384573	PRY,PRY2,BPY2,BPY2C,DAZ3,BPY2B,DAZ2,DAZ1
STRING clusters	CL:7866	Mixed, incl. Gonadoblastoma, and Sertoli cell-only syndrome	7	12	2.45	2.44e-12	9606.ENSP00000155093,9606.ENSP00000322408,9606.ENSP00000342812,9606.ENSP00000353284,9606.ENSP00000355419,9606.ENSP00000372505,9606.ENSP00000442047	ZFY,KDM5D,USP9Y,DDX3Y,PCDH11Y,AMELY,UTY
STRING clusters	CL:7899	Mixed, incl. RBM1CTR, and Nuclear factor hnRNPA1	5	12	2.3	8.34e-08	9606.ENSP00000250831,9606.ENSP00000372105,9606.ENSP00000372127,9606.ENSP00000372154,9606.ENSP00000372484	RBMY1J,RBMY1E,RBMY1D,RBMY1A1,RBMY1B
STRING clusters	CL:7941	Mixed, incl. Variable charge X/Y family, and C-terminal region of aryl-sulfatase	5	17	2.15	3.2e-07	9606.ENSP00000334113,9606.ENSP00000370621,9606.ENSP00000370718,9606.ENSP00000370990,9606.ENSP00000371073	DHRSX,ZBED1,ASMTL,SHOX,PLCXD1
STRING clusters	CL:7869	Sertoli cell-only syndrome, and Translation initiation factor 1A (eIF-1A), conserved site	4	5	2.58	7.63e-07	9606.ENSP00000322408,9606.ENSP00000342812,9606.ENSP00000353284,9606.ENSP00000442047	KDM5D,USP9Y,DDX3Y,UTY
STRING clusters	CL:7903	RBM1CTR (NUC064) family	4	5	2.58	7.63e-07	9606.ENSP00000372105,9606.ENSP00000372127,9606.ENSP00000372154,9606.ENSP00000372484	RBMY1E,RBMY1D,RBMY1A1,RBMY1B
STRING clusters	CL:7961	Mixed, incl. Dimerisation domain, and PI-PLC X domain-containing protein 1/2/3	4	6	2.51	1.09e-06	9606.ENSP00000334113,9606.ENSP00000370621,9606.ENSP00000370718,9606.ENSP00000371073	DHRSX,ZBED1,ASMTL,PLCXD1
STRING clusters	CL:7838	Mixed, incl. Oligospermia, and HECT domain binding	3	5	2.46	0.00014	9606.ENSP00000371724,9606.ENSP00000371870,9606.ENSP00000384573	BPY2C,DAZ2,DAZ1
STRING clusters	CL:7854	Mixed, incl. Y-linked spermatogenic failure 2, and HECT domain binding	3	5	2.46	0.00014	9606.ENSP00000303300,9606.ENSP00000371802,9606.ENSP00000371829	PRY2,DAZ3,BPY2B
STRING clusters	CL:15939	JAK-STAT signaling pathway, and Interleukin-1 family	5	143	1.23	0.0036	9606.ENSP00000244174,9606.ENSP00000327890,9606.ENSP00000370697,9606.ENSP00000370978,9606.ENSP00000394227	IL9R,IL3RA,P2RY8,CRLF2,CSF2RA
STRING clusters	CL:15946	Interleukin-2 family signaling, and Interleukins 4 and 13	3	34	1.63	0.0156	9606.ENSP00000244174,9606.ENSP00000327890,9606.ENSP00000394227	IL9R,IL3RA,CSF2RA
STRING clusters	CL:16215	Mixed, incl. interleukin-7 receptor binding, and Domain of unknown function DUF4683	2	5	2.28	0.0211	9606.ENSP00000370697,9606.ENSP00000370978	P2RY8,CRLF2
STRING clusters	CL:16002	Short hematopoietin receptor, family 2, conserved site, and Eosinophilic pneumonia	2	6	2.2	0.0267	9606.ENSP00000327890,9606.ENSP00000394227	IL3RA,CSF2RA
DISEASES	DOID:0050457	Sertoli cell-only syndrome	3	4	2.56	0.0013	9606.ENSP00000342812,9606.ENSP00000353284,9606.ENSP00000384573	USP9Y,DDX3Y,DAZ1
DISEASES	DOID:0050738	Y-linked monogenic disease	3	7	2.31	0.0023	9606.ENSP00000342812,9606.ENSP00000372499,9606.ENSP00000389300	USP9Y,TBL1Y,DAZ4
DISEASES	DOID:0111758	Y-linked deafness 2	2	2	2.68	0.0386	9606.ENSP00000342812,9606.ENSP00000372499	USP9Y,TBL1Y
COMPARTMENTS	GOCC:0000806	Y chromosome	3	6	2.38	0.0016	9606.ENSP00000155093,9606.ENSP00000353284,9606.ENSP00000384573	ZFY,DDX3Y,DAZ1
UniProt Keywords	KW-0694	RNA-binding	10	686	0.85	0.00078	9606.ENSP00000250831,9606.ENSP00000353284,9606.ENSP00000371802,9606.ENSP00000372105,9606.ENSP00000372127,9606.ENSP00000372154,9606.ENSP00000372484,9606.ENSP00000384573,9606.ENSP00000389300,9606.ENSP00000486252	RBMY1J,DDX3Y,DAZ3,RBMY1E,RBMY1D,RBMY1A1,RBMY1B,DAZ1,DAZ4,RPS4Y2
Pfam	PF08081	RBM1CTR (NUC064) family	6	9	2.51	6.25e-10	9606.ENSP00000250831,9606.ENSP00000307155,9606.ENSP00000372105,9606.ENSP00000372127,9606.ENSP00000372154,9606.ENSP00000372484	RBMY1J,RBMY1F,RBMY1E,RBMY1D,RBMY1A1,RBMY1B
InterPro	IPR012604	RBM1CTR	5	8	2.48	2.74e-07	9606.ENSP00000250831,9606.ENSP00000372105,9606.ENSP00000372127,9606.ENSP00000372154,9606.ENSP00000372484	RBMY1J,RBMY1E,RBMY1D,RBMY1A1,RBMY1B
InterPro	IPR000504	RNA recognition motif domain	8	229	1.22	9.35e-05	9606.ENSP00000250831,9606.ENSP00000371802,9606.ENSP00000372105,9606.ENSP00000372127,9606.ENSP00000372154,9606.ENSP00000372484,9606.ENSP00000384573,9606.ENSP00000389300	RBMY1J,DAZ3,RBMY1E,RBMY1D,RBMY1A1,RBMY1B,DAZ1,DAZ4
InterPro	IPR012677	Nucleotide-binding alpha-beta plait domain superfamily	8	254	1.18	0.00012	9606.ENSP00000250831,9606.ENSP00000371802,9606.ENSP00000372105,9606.ENSP00000372127,9606.ENSP00000372154,9606.ENSP00000372484,9606.ENSP00000384573,9606.ENSP00000389300	RBMY1J,DAZ3,RBMY1E,RBMY1D,RBMY1A1,RBMY1B,DAZ1,DAZ4
InterPro	IPR035979	RNA-binding domain superfamily	8	250	1.19	0.00012	9606.ENSP00000250831,9606.ENSP00000371802,9606.ENSP00000372105,9606.ENSP00000372127,9606.ENSP00000372154,9606.ENSP00000372484,9606.ENSP00000384573,9606.ENSP00000389300	RBMY1J,DAZ3,RBMY1E,RBMY1D,RBMY1A1,RBMY1B,DAZ1,DAZ4
InterPro	IPR037551	DAZ, RNA recognition motif, vertebrates	3	4	2.56	0.00042	9606.ENSP00000371802,9606.ENSP00000384573,9606.ENSP00000389300	DAZ3,DAZ1,DAZ4
InterPro	IPR043628	DAZ domain	3	5	2.46	0.00055	9606.ENSP00000371802,9606.ENSP00000384573,9606.ENSP00000389300	DAZ3,DAZ1,DAZ4
InterPro	IPR040907	IL-3 receptor alpha chain, N-terminal	2	2	2.68	0.0258	9606.ENSP00000327890,9606.ENSP00000394227	IL3RA,CSF2RA
SMART	SM00360	RNA recognition motif	10	230	1.32	3.87e-08	9606.ENSP00000250831,9606.ENSP00000307155,9606.ENSP00000371802,9606.ENSP00000371870,9606.ENSP00000372105,9606.ENSP00000372127,9606.ENSP00000372154,9606.ENSP00000372484,9606.ENSP00000384573,9606.ENSP00000389300	RBMY1J,RBMY1F,DAZ3,DAZ2,RBMY1E,RBMY1D,RBMY1A1,RBMY1B,DAZ1,DAZ4

## Sheet: genes with 0 IR 12+
Supplementary material 07: Functional enrichment of protein-coding genes with 0 IR of length 12+ (results in particular STRING categories are sorted according to best false discovery rate values)
#category	term ID	term description	observed gene count	background gene count	strength	false discovery rate	matching proteins in your network (IDs)	matching proteins in your network (labels)
GO Process	GO:0007506	Gonadal mesoderm development	7	9	2.86	9.03e-14	9606.ENSP00000372462,9606.ENSP00000372471,9606.ENSP00000372512,9606.ENSP00000397151,9606.ENSP00000403304,9606.ENSP00000412988,9606.ENSP00000499192	TSPY8,TSPY4,TSPY2,TSPY10,TSPY1,TSPY3,TSPY9P
GO Process	GO:0007283	Spermatogenesis	11	591	1.24	4.11e-08	9606.ENSP00000302968,9606.ENSP00000303178,9606.ENSP00000372462,9606.ENSP00000372471,9606.ENSP00000372512,9606.ENSP00000397151,9606.ENSP00000402280,9606.ENSP00000403304,9606.ENSP00000412988,9606.ENSP00000441273,9606.ENSP00000499192	CDY1,CDY1B,TSPY8,TSPY4,TSPY2,TSPY10,CDY2A,TSPY1,TSPY3,CDY2B,TSPY9P
GO Process	GO:0003006	Developmental process involved in reproduction	12	1023	1.04	2.05e-07	9606.ENSP00000302968,9606.ENSP00000303178,9606.ENSP00000372462,9606.ENSP00000372471,9606.ENSP00000372512,9606.ENSP00000372547,9606.ENSP00000397151,9606.ENSP00000402280,9606.ENSP00000403304,9606.ENSP00000412988,9606.ENSP00000441273,9606.ENSP00000499192	CDY1,CDY1B,TSPY8,TSPY4,TSPY2,SRY,TSPY10,CDY2A,TSPY1,TSPY3,CDY2B,TSPY9P
GO Process	GO:0006334	Nucleosome assembly	7	124	1.72	2.05e-07	9606.ENSP00000372462,9606.ENSP00000372471,9606.ENSP00000372512,9606.ENSP00000397151,9606.ENSP00000403304,9606.ENSP00000412988,9606.ENSP00000499192	TSPY8,TSPY4,TSPY2,TSPY10,TSPY1,TSPY3,TSPY9P
GO Process	GO:0007548	Sex differentiation	8	282	1.43	6.17e-07	9606.ENSP00000372462,9606.ENSP00000372471,9606.ENSP00000372512,9606.ENSP00000372547,9606.ENSP00000397151,9606.ENSP00000403304,9606.ENSP00000412988,9606.ENSP00000499192	TSPY8,TSPY4,TSPY2,SRY,TSPY10,TSPY1,TSPY3,TSPY9P
GO Function	GO:0042393	Histone binding	9	252	1.53	1.37e-08	9606.ENSP00000302968,9606.ENSP00000303178,9606.ENSP00000372462,9606.ENSP00000372471,9606.ENSP00000372512,9606.ENSP00000397151,9606.ENSP00000403304,9606.ENSP00000412988,9606.ENSP00000499192	CDY1,CDY1B,TSPY8,TSPY4,TSPY2,TSPY10,TSPY1,TSPY3,TSPY9P
GO Function	GO:0004402	Histone acetyltransferase activity	4	32	2.07	0.00013	9606.ENSP00000302968,9606.ENSP00000303178,9606.ENSP00000402280,9606.ENSP00000441273	CDY1,CDY1B,CDY2A,CDY2B
GO Function	GO:0003682	Chromatin binding	7	584	1.05	0.0014	9606.ENSP00000372462,9606.ENSP00000372471,9606.ENSP00000372512,9606.ENSP00000397151,9606.ENSP00000403304,9606.ENSP00000412988,9606.ENSP00000499192	TSPY8,TSPY4,TSPY2,TSPY10,TSPY1,TSPY3,TSPY9P
GO Function	GO:0003714	Transcription corepressor activity	4	193	1.29	0.0277	9606.ENSP00000302968,9606.ENSP00000303178,9606.ENSP00000402280,9606.ENSP00000441273	CDY1,CDY1B,CDY2A,CDY2B
GO Component	GO:0000785	Chromatin	9	1285	0.82	0.0064	9606.ENSP00000372462,9606.ENSP00000372471,9606.ENSP00000372512,9606.ENSP00000372547,9606.ENSP00000397151,9606.ENSP00000403304,9606.ENSP00000412988,9606.ENSP00000453750,9606.ENSP00000499192	TSPY8,TSPY4,TSPY2,SRY,TSPY10,TSPY1,TSPY3,TGIF2LY,TSPY9P
STRING clusters	CL:7827	Mostly uncharacterized, incl. Y-linked monogenic disease, and RBM1CTR (NUC064) family	17	74	2.33	1.08e-33	9606.ENSP00000250823,9606.ENSP00000250825,9606.ENSP00000284856,9606.ENSP00000302968,9606.ENSP00000303178,9606.ENSP00000316598,9606.ENSP00000324827,9606.ENSP00000354722,9606.ENSP00000372462,9606.ENSP00000372471,9606.ENSP00000372512,9606.ENSP00000372547,9606.ENSP00000402280,9606.ENSP00000403304,9606.ENSP00000441273,9606.ENSP00000453750,9606.ENSP00000499192	VCY1B,VCY,TMSB4Y,CDY1,CDY1B,GTPBP6,AKAP17A,EIF1AY,TSPY8,TSPY4,TSPY2,SRY,CDY2A,TSPY1,CDY2B,TGIF2LY,TSPY9P
STRING clusters	CL:7828	Mostly uncharacterized, incl. Y-linked monogenic disease, and RBM1CTR (NUC064) family	15	57	2.39	3.5e-30	9606.ENSP00000250823,9606.ENSP00000250825,9606.ENSP00000284856,9606.ENSP00000302968,9606.ENSP00000303178,9606.ENSP00000354722,9606.ENSP00000372462,9606.ENSP00000372471,9606.ENSP00000372512,9606.ENSP00000372547,9606.ENSP00000402280,9606.ENSP00000403304,9606.ENSP00000441273,9606.ENSP00000453750,9606.ENSP00000499192	VCY1B,VCY,TMSB4Y,CDY1,CDY1B,EIF1AY,TSPY8,TSPY4,TSPY2,SRY,CDY2A,TSPY1,CDY2B,TGIF2LY,TSPY9P
STRING clusters	CL:7829	Mixed, incl. RBM1CTR (NUC064) family, and Gonadal mesoderm development	14	47	2.45	1.54e-28	9606.ENSP00000250823,9606.ENSP00000250825,9606.ENSP00000284856,9606.ENSP00000302968,9606.ENSP00000303178,9606.ENSP00000354722,9606.ENSP00000372462,9606.ENSP00000372471,9606.ENSP00000372512,9606.ENSP00000372547,9606.ENSP00000402280,9606.ENSP00000403304,9606.ENSP00000441273,9606.ENSP00000499192	VCY1B,VCY,TMSB4Y,CDY1,CDY1B,EIF1AY,TSPY8,TSPY4,TSPY2,SRY,CDY2A,TSPY1,CDY2B,TSPY9P
STRING clusters	CL:7830	Mixed, incl. Sertoli cell-only syndrome, and HECT domain binding	12	35	2.51	1.6e-24	9606.ENSP00000250823,9606.ENSP00000250825,9606.ENSP00000284856,9606.ENSP00000302968,9606.ENSP00000303178,9606.ENSP00000354722,9606.ENSP00000372471,9606.ENSP00000372547,9606.ENSP00000402280,9606.ENSP00000403304,9606.ENSP00000441273,9606.ENSP00000499192	VCY1B,VCY,TMSB4Y,CDY1,CDY1B,EIF1AY,TSPY4,SRY,CDY2A,TSPY1,CDY2B,TSPY9P
STRING clusters	CL:7833	Mixed, incl. Sertoli cell-only syndrome, and HECT domain binding	10	29	2.51	5.91e-20	9606.ENSP00000250823,9606.ENSP00000250825,9606.ENSP00000284856,9606.ENSP00000302968,9606.ENSP00000303178,9606.ENSP00000354722,9606.ENSP00000372547,9606.ENSP00000402280,9606.ENSP00000403304,9606.ENSP00000441273	VCY1B,VCY,TMSB4Y,CDY1,CDY1B,EIF1AY,SRY,CDY2A,TSPY1,CDY2B
STRING clusters	CL:7836	Mixed, incl. HECT domain binding, and Y-linked spermatogenic failure 2	5	14	2.53	5.4e-09	9606.ENSP00000250823,9606.ENSP00000250825,9606.ENSP00000302968,9606.ENSP00000402280,9606.ENSP00000441273	VCY1B,VCY,CDY1,CDY2A,CDY2B
STRING clusters	CL:7866	Mixed, incl. Gonadoblastoma, and Sertoli cell-only syndrome	4	12	2.5	8.72e-07	9606.ENSP00000284856,9606.ENSP00000354722,9606.ENSP00000372547,9606.ENSP00000403304	TMSB4Y,EIF1AY,SRY,TSPY1
STRING clusters	CL:7854	Mixed, incl. Y-linked spermatogenic failure 2, and HECT domain binding	2	5	2.57	0.0103	9606.ENSP00000250823,9606.ENSP00000402280	VCY1B,CDY2A
STRING clusters	CL:7961	Mixed, incl. Dimerisation domain, and PI-PLC X domain-containing protein 1/2/3	2	6	2.5	0.0125	9606.ENSP00000316598,9606.ENSP00000324827	GTPBP6,AKAP17A
STRING clusters	CL:7899	Mixed, incl. RBM1CTR, and Nuclear factor hnRNPA1	2	12	2.19	0.0372	9606.ENSP00000372462,9606.ENSP00000372512	TSPY8,TSPY2
DISEASES	DOID:0050738	Y-linked monogenic disease	3	7	2.6	0.00057	9606.ENSP00000250823,9606.ENSP00000250825,9606.ENSP00000453750	VCY1B,VCY,TGIF2LY
DISEASES	DOID:0070187	Y-linked spermatogenic failure 2	2	2	2.97	0.0149	9606.ENSP00000250823,9606.ENSP00000250825	VCY1B,VCY
DISEASES	DOID:12336	Male infertility	3	41	1.84	0.0205	9606.ENSP00000250823,9606.ENSP00000250825,9606.ENSP00000402280	VCY1B,VCY,CDY2A
DISEASES	DOID:3301	Gonadoblastoma	2	5	2.57	0.026	9606.ENSP00000372547,9606.ENSP00000403304	SRY,TSPY1
UniProt Keywords	KW-0334	Gonadal differentiation	2	4	2.67	0.0109	9606.ENSP00000403304,9606.ENSP00000499192	TSPY1,TSPY9P
Pfam	PF00956	Nucleosome assembly protein (NAP)	7	19	2.54	7.6e-13	9606.ENSP00000372462,9606.ENSP00000372471,9606.ENSP00000372512,9606.ENSP00000397151,9606.ENSP00000403304,9606.ENSP00000412988,9606.ENSP00000499192	TSPY8,TSPY4,TSPY2,TSPY10,TSPY1,TSPY3,TSPY9P
Pfam	PF00378	Enoyl-CoA hydratase/isomerase	4	4	2.97	7.67e-08	9606.ENSP00000302968,9606.ENSP00000303178,9606.ENSP00000402280,9606.ENSP00000441273	CDY1,CDY1B,CDY2A,CDY2B
Pfam	PF15231	Variable charge X/Y family	2	6	2.5	0.0232	9606.ENSP00000250823,9606.ENSP00000250825	VCY1B,VCY
InterPro	IPR002164	Nucleosome assembly protein (NAP)	6	18	2.5	6.35e-10	9606.ENSP00000372462,9606.ENSP00000372471,9606.ENSP00000372512,9606.ENSP00000397151,9606.ENSP00000403304,9606.ENSP00000499192	TSPY8,TSPY4,TSPY2,TSPY10,TSPY1,TSPY9P
InterPro	IPR037231	NAP-like superfamily	6	18	2.5	6.35e-10	9606.ENSP00000372462,9606.ENSP00000372471,9606.ENSP00000372512,9606.ENSP00000397151,9606.ENSP00000403304,9606.ENSP00000499192	TSPY8,TSPY4,TSPY2,TSPY10,TSPY1,TSPY9P
SMART	SM00298	Chromatin organization modifier domain	4	32	2.07	4.49e-05	9606.ENSP00000302968,9606.ENSP00000303178,9606.ENSP00000402280,9606.ENSP00000441273	CDY1,CDY1B,CDY2A,CDY2B
